# Supplementary material for: Prevalent North Atlantic Deep Water during the Last Glacial Maximum and Heinrich Stadial 1
Source: Nat Geosci. 2025 May 6;18(5):410–6. doi: 10.1038/s41561-025-01685-5 (PMC12075000; doi:10.1038/s41561-025-01685-5)
Supplement: Supplementary file 2 — Supplementary Tables 8–12. [file 41561_2025_1685_MOESM2_ESM.xlsx]

## Sheet: column header descriptions
column header	description
age (ka)	sample age in ka BP
CO3 (µmol/kg)	carbonate ion concentration data in µmol/kg
CO3_data	time slices with available carbonate ion concentration data
CO3_hi (µmol/kg)	97.5th percentile estimate of carbonate ion concentration data in µmol/kg
CO3_lo (µmol/kg)	2.5th percentile estimate of carbonate ion concentration data in µmol/kg
d13Cb (‰)	stable carbon isotope data in per mill
d13Cb_data	time slices with available stable carbon isotope data
d13Cb_hi (‰)	97.5th percentile estimate of stable carbon isotope data in per mill
d13Cb_lo (‰)	2.5th percentile estimate of stable carbon isotope data in per mill
d13Cb_raw (‰)	stable carbon isotope data without any corrections applied in per mill
d18Ob (‰)	stable oxygen isotope data in per mill
d18Ob_data	time slices with available stable oxygen isotope data
d18Ob_hi (‰)	97.5th percentile estimate of oxygen carbon isotope data in per mill
d18Ob_ivc (‰)	stable oxygen isotope data corrected for contemporary global ice volume in per mill
d18Ob_ivc_corr (‰)	stable oxygen isotope data corrected for contemporary global ice volume and core-top to seawater offset in per mill
d18Ob_ivc_hi (‰)	97.5th percentile estimate of stable oxygen isotope data corrected for contemporary global ice volume in per mill
d18Ob_ivc_lo (‰)	2.5th percentile estimate of stable oxygen isotope data corrected for contemporary global ice volume in per mill
d18Ob_lo (‰)	2.5th percentile estimate of oxygen carbon isotope data in per mill
d18Ob_offset (‰)	core-top to seawater offset of stable oxygen isotope data in per mill
d18Ob_raw (‰)	stable oxygen isotope data without any corrections applied in per mill
data_compilation_CO3	data compilation from which carbonate ion concentration data were retrieved
data_compilation_CO3_DOI	URL of data compilation from which carbonate ion concentration data were retrieved
data_compilation_d13Cb	data compilation from which stable carbon isotope data were retrieved
data_compilation_d13Cb_DOI	URL of data compilation from which stable carbon isotope data were retrieved
data_compilation_d18Ob	data compilation from which stable oxygen isotope data were retrieved
data_compilation_d18Ob_DOI	URL of data compilation from which stable oxygen isotope data were retrieved
data_compilation_eNd	data compilation from which radiogenic neodymium isotope data were retrieved
data_compilation_eNd_DOI	URL of data compilation from which radiogenic neodymium isotope data were retrieved
data_compilation_radage_batm	data compilation from which radiocarbon age benthic-atmospheric offset data
data_compilation_radage_batm_DOI	URL of data compilation from which radiocarbon age benthic-atmospheric offset data
depth (m)	water depth in metres
eNd (epsilon)	radiogenic neodymium isotope signature in epsilon units
eNd_data	time slices with available radiogenic neodymium isotope data
eNd_hi (epsilon)	97.5th percentile estimate of radiogenic neodymium isotope signature in epsilon units
eNd_lo (epsilon)	2.5th percentile estimate of radiogenic neodymium isotope signature in epsilon units
Event	name of sediment or coral site
latitude (°N)	latitude in °N
location	site location in terms of the Atlantic sub-region shown in the Extended Data
longitude (°E)	longitude in °E
mcd	sediment depth as metres composite depth (or if not available metres below seafloor)
n_CO3	number of carbonate ion concentration data used for averaging
n_d13Cb	number of stable carbon isotope data used for averaging
n_d18Ob	number of stable oxygen isotope data used for averaging
n_d18Ob_ivc	number of stable oxygen isotope data corrected for contemporary global ice volume used for averaging
n_eNd	number of radiogenic neodymium isotope data used for averaging
n_radage_batm	number of radiocarbon age benthic-atmospheric offset data used for averaging
radage_batm (years)	radiocarbon age benthic-atmospheric offset in radiocarbon years
radage_batm_data	time slices with available radiocarbon age benthic-atmospheric offset data
radage_batm_hi (years)	97.5th percentile estimate of radiocarbon age benthic-atmospheric offset in radiocarbon years
radage_batm_lo (years)	2.5th percentile estimate of radiocarbon age benthic-atmospheric offset in radiocarbon years
Reference	literature citation for data
Reference CO3 1	literature citation 1 for carbonate ion concentration data
Reference CO3 2	literature citation 2 for carbonate ion concentration data
Reference d13Cb 1	literature citation 1 for stable carbon isotope data
Reference d13Cb 2	literature citation 2 for stable carbon isotope data
Reference d18Ob 1	literature citation 1 for stable oxygen isotope data
Reference d18Ob 2	literature citation 2 for stable oxygen isotope data
Reference eNd 1	literature citation 1 for neodymium isotope data
Reference eNd 2	literature citation 2 for neodymium isotope data
Reference long	literature citation for data (full citation)
Reference radage_batm 1	literature citation 1 for radiocarbon age benthic-atmospheric offset data
Reference radage_batm 2	literature citation 2 for radiocarbon age benthic-atmospheric offset data
species	species name of benthic foraminifera used
species_CO3	species name of benthic foraminifera used for carbonate ion concentration data
species_full	full name of species of benthic foraminifera used
species_full_CO3	full name of species of benthic foraminifera used for carbonate ion concentration
species_full_SI	full name of species of benthic foraminifera used for carbon and oxygen stable isotopes
species_long	long name of species of benthic foraminifera used
species_long_CO3	long name of species of benthic foraminifera used for carbonate ion concentration
species_long_SI	long name of species of benthic foraminifera used for carbon and oxygen stable isotopes
species_SI	species name of benthic foraminifera used for stable carbon and oxygen isotope data
SW_AABW (%)	fraction of AABW in local seawater estimated from Ferreira and Kerr (2017)
SW_CO3 (µmol/kg)	estimated carbonate ion concentration of local seawater in µmol/kg
SW_d13C (‰)	estimated stable carbon isotope composition in DIC of local seawater in per mill
SW_d18O (‰)	estimated stable oxygen isotope composition of local seawater in per mill
SW_DSOW (%)	fraction of Denmark Strait Overflow Water in local seawater estimated from Ferreira and Kerr (2017)
SW_eNd (epsilon)	estimated radiogenic neodymium isotope composition of local seawater in epsilon units
SW_ISOW (%)	fraction of Iceland Scotland Overflow Water in local seawater estimated from Ferreira and Kerr (2017)
SW_lNADW (%)	fraction of l-NADW in local seawater estimated from Ferreira and Kerr (2017)
SW_LSW (%)	fraction of Labrador Sea Water in local seawater estimated from Ferreira and Kerr (2017)
SW_MOW (%)	fraction of Mediterranean Outflow Water in local seawater estimated from Ferreira and Kerr (2017)
SW_NADW (%)	fraction of NADW in local seawater estimated from Ferreira and Kerr (2017)
SW_NO3 (µmol/kg)	nitrate concentration in local seawater in µmol/kg estimated from World Ocean Atlas 2013
SW_O2 (µmol/kg)	oxygen concentration in local seawater in ml/l estimated from World Ocean Atlas 2013
SW_PO4 (µmol/kg)	phosphate concentration in local seawater in µmol/kg estimated from World Ocean Atlas 2013
SW_sal (PSU)	salinity in local seawater in PSU estimated from World Ocean Atlas 2013
SW_SiO2 (µmol/kg)	silicate concentration in local seawater in µmol/kg estimated from World Ocean Atlas 2013
SW_temp (°C)	temperature in local seawater in °C estimated from World Ocean Atlas 2013
SW_WSBW (%)	fraction of Weddel Sea Bottom Water in local seawater estimated from Ferreira and Kerr (2017)
SW_WSDW (%)	fraction of Weddel Sea Deep Water in local seawater estimated from Ferreira and Kerr (2017)
time	time slice abbreviation
type	sample type
URL ref	URL of literature citation for data
URL ref CO3 1	URL of literature citation 1 for carbonate ion concentration data
URL ref CO3 2	URL of literature citation 2 for carbonate ion concentration data
URL ref d13Cb 1	URL of literature citation 1 for stable carbon isotope data
URL ref d13Cb 2	URL of literature citation 2 for stable carbon isotope data
URL ref d18Ob 1	URL of literature citation 1 for stable oxygen isotope data
URL ref d18Ob 2	URL of literature citation 2 for stable oxygen isotope data
URL ref eNd 1	URL of literature citation 1 for neodymium isotope data
URL ref eNd 2	URL of literature citation 2 for neodymium isotope data
URL ref radage_batm 1	URL of literature citation 1 for radiocarbon age benthic-atmospheric offset data
URL ref radage_batm 2	URL of literature citation 2 for radiocarbon age benthic-atmospheric offset data
WM	source water mass abbreviation
WoRMS_ID	ID In WoRMS data base of benthic foraminifera used
WoRMS_ID_CO3	ID In WoRMS data base of benthic foraminifera used for carbonate ion concentration data
WoRMS_ID_long	long ID In WoRMS data base of benthic foraminifera used
WoRMS_ID_long_CO3	long ID In WoRMS data base of benthic foraminifera used for carbonate ion concentration data
WoRMS_ID_long_SI	long ID In WoRMS data base of benthic foraminifera used for carbon and oxygen stable isotope data
WoRMS_ID_SI	ID In WoRMS data base of benthic foraminifera used for carbon and oxygen stable isotope data
WoRMS_urn	URN in WoRMS data base of benthic foraminifera used
WoRMS_urn_CO3	URN in WoRMS data base of benthic foraminifera used
WoRMS_urn_SI	URN in WoRMS data base of benthic foraminifera used

## Sheet: Supplementary Table 8
Event	mcd	age (ka)	time	species	d18Ob_raw (‰)	d18Ob (‰)	d18Ob_ivc (‰)	d18Ob_offset (‰)	d13Cb_raw (‰)	d13Cb (‰)	Reference	Reference long	URL ref	species_long	species_full	WoRMS_ID_long	WoRMS_ID	WoRMS_urn
EW9302-24GGC	0.005	0.658	LH	C.wuel	2.797	2.797	2.7957	-0.0069	1.154	1.154	Oppo et al. (2015)	Oppo, D.W., Curry, W.B., McManus, J.F., 2015. What do benthic δ13C and δ18O data tell us about Atlantic circulation during Heinrich Stadial 1? Paleoceanography 30, 353–368. https://doi.org/10.1002/2014PA002667	https://doi.org/10.1002/2014PA002667	Cibicides wuellerstorfi	Cibicides wuellerstorfi (Schwager, 1866)	418063 (urn:lsid:marinespecies.org:taxname:418063)	418063	lsid:marinespecies.org:taxname:418063
EW9302-24GGC	0.085	0.913	LH	C.wuel	2.816	2.816	2.8145	-0.0069	1.286	1.286	Oppo et al. (2015)	Oppo, D.W., Curry, W.B., McManus, J.F., 2015. What do benthic δ13C and δ18O data tell us about Atlantic circulation during Heinrich Stadial 1? Paleoceanography 30, 353–368. https://doi.org/10.1002/2014PA002667	https://doi.org/10.1002/2014PA002667	Cibicides wuellerstorfi	Cibicides wuellerstorfi (Schwager, 1866)	418063 (urn:lsid:marinespecies.org:taxname:418063)	418063	lsid:marinespecies.org:taxname:418063
EW9302-24GGC	0.165	1.181	LH	C.wuel	2.889	2.889	2.8874	-0.0069	1.278	1.278	Oppo et al. (2015)	Oppo, D.W., Curry, W.B., McManus, J.F., 2015. What do benthic δ13C and δ18O data tell us about Atlantic circulation during Heinrich Stadial 1? Paleoceanography 30, 353–368. https://doi.org/10.1002/2014PA002667	https://doi.org/10.1002/2014PA002667	Cibicides wuellerstorfi	Cibicides wuellerstorfi (Schwager, 1866)	418063 (urn:lsid:marinespecies.org:taxname:418063)	418063	lsid:marinespecies.org:taxname:418063
EW9302-24GGC	0.245	1.45	LH	C.wuel	2.719	2.719	2.7173	-0.0069	1.257	1.257	Oppo et al. (2015)	Oppo, D.W., Curry, W.B., McManus, J.F., 2015. What do benthic δ13C and δ18O data tell us about Atlantic circulation during Heinrich Stadial 1? Paleoceanography 30, 353–368. https://doi.org/10.1002/2014PA002667	https://doi.org/10.1002/2014PA002667	Cibicides wuellerstorfi	Cibicides wuellerstorfi (Schwager, 1866)	418063 (urn:lsid:marinespecies.org:taxname:418063)	418063	lsid:marinespecies.org:taxname:418063
EW9302-24GGC	0.325	1.716	LH	C.wuel	2.698	2.698	2.6961	-0.0069	0.871	0.871	Oppo et al. (2015)	Oppo, D.W., Curry, W.B., McManus, J.F., 2015. What do benthic δ13C and δ18O data tell us about Atlantic circulation during Heinrich Stadial 1? Paleoceanography 30, 353–368. https://doi.org/10.1002/2014PA002667	https://doi.org/10.1002/2014PA002667	Cibicides wuellerstorfi	Cibicides wuellerstorfi (Schwager, 1866)	418063 (urn:lsid:marinespecies.org:taxname:418063)	418063	lsid:marinespecies.org:taxname:418063
EW9302-24GGC	0.405	1.986	LH	C.wuel	2.73	2.73	2.728	-0.0069	0.944	0.944	Oppo et al. (2015)	Oppo, D.W., Curry, W.B., McManus, J.F., 2015. What do benthic δ13C and δ18O data tell us about Atlantic circulation during Heinrich Stadial 1? Paleoceanography 30, 353–368. https://doi.org/10.1002/2014PA002667	https://doi.org/10.1002/2014PA002667	Cibicides wuellerstorfi	Cibicides wuellerstorfi (Schwager, 1866)	418063 (urn:lsid:marinespecies.org:taxname:418063)	418063	lsid:marinespecies.org:taxname:418063
EW9302-24GGC	0.485	2.257	LH	C.wuel	2.671	2.671	2.6689	-0.0069	1.435	1.435	Oppo et al. (2015)	Oppo, D.W., Curry, W.B., McManus, J.F., 2015. What do benthic δ13C and δ18O data tell us about Atlantic circulation during Heinrich Stadial 1? Paleoceanography 30, 353–368. https://doi.org/10.1002/2014PA002667	https://doi.org/10.1002/2014PA002667	Cibicides wuellerstorfi	Cibicides wuellerstorfi (Schwager, 1866)	418063 (urn:lsid:marinespecies.org:taxname:418063)	418063	lsid:marinespecies.org:taxname:418063
EW9302-24GGC	0.725	3.064	LH	C.wuel	2.902	2.902	2.8975	-0.0069	0.994	0.994	Oppo et al. (2015)	Oppo, D.W., Curry, W.B., McManus, J.F., 2015. What do benthic δ13C and δ18O data tell us about Atlantic circulation during Heinrich Stadial 1? Paleoceanography 30, 353–368. https://doi.org/10.1002/2014PA002667	https://doi.org/10.1002/2014PA002667	Cibicides wuellerstorfi	Cibicides wuellerstorfi (Schwager, 1866)	418063 (urn:lsid:marinespecies.org:taxname:418063)	418063	lsid:marinespecies.org:taxname:418063
EW9302-24GGC	0.805	3.334	LH	C.wuel	2.887	2.887	2.8815	-0.0069	1.264	1.264	Oppo et al. (2015)	Oppo, D.W., Curry, W.B., McManus, J.F., 2015. What do benthic δ13C and δ18O data tell us about Atlantic circulation during Heinrich Stadial 1? Paleoceanography 30, 353–368. https://doi.org/10.1002/2014PA002667	https://doi.org/10.1002/2014PA002667	Cibicides wuellerstorfi	Cibicides wuellerstorfi (Schwager, 1866)	418063 (urn:lsid:marinespecies.org:taxname:418063)	418063	lsid:marinespecies.org:taxname:418063
EW9302-24GGC	0.885	3.602	LH	C.wuel	2.644	2.644	2.6375	-0.0069	1.29	1.29	Oppo et al. (2015)	Oppo, D.W., Curry, W.B., McManus, J.F., 2015. What do benthic δ13C and δ18O data tell us about Atlantic circulation during Heinrich Stadial 1? Paleoceanography 30, 353–368. https://doi.org/10.1002/2014PA002667	https://doi.org/10.1002/2014PA002667	Cibicides wuellerstorfi	Cibicides wuellerstorfi (Schwager, 1866)	418063 (urn:lsid:marinespecies.org:taxname:418063)	418063	lsid:marinespecies.org:taxname:418063
EW9302-24GGC	1.045	4.138	LH	C.wuel	2.644	2.644	2.6355	-0.0069	1.382	1.382	Oppo et al. (2015)	Oppo, D.W., Curry, W.B., McManus, J.F., 2015. What do benthic δ13C and δ18O data tell us about Atlantic circulation during Heinrich Stadial 1? Paleoceanography 30, 353–368. https://doi.org/10.1002/2014PA002667	https://doi.org/10.1002/2014PA002667	Cibicides wuellerstorfi	Cibicides wuellerstorfi (Schwager, 1866)	418063 (urn:lsid:marinespecies.org:taxname:418063)	418063	lsid:marinespecies.org:taxname:418063
EW9302-24GGC	1.055	4.171	LH	C.wuel	2.996	2.996	2.9874	-0.0069	0.692	0.692	Oppo et al. (2015)	Oppo, D.W., Curry, W.B., McManus, J.F., 2015. What do benthic δ13C and δ18O data tell us about Atlantic circulation during Heinrich Stadial 1? Paleoceanography 30, 353–368. https://doi.org/10.1002/2014PA002667	https://doi.org/10.1002/2014PA002667	Cibicides wuellerstorfi	Cibicides wuellerstorfi (Schwager, 1866)	418063 (urn:lsid:marinespecies.org:taxname:418063)	418063	lsid:marinespecies.org:taxname:418063
EW9302-24GGC	1.075	4.235	LH	C.wuel	3.17	3.17	3.1612	-0.0069	0.809	0.809	Oppo et al. (2015)	Oppo, D.W., Curry, W.B., McManus, J.F., 2015. What do benthic δ13C and δ18O data tell us about Atlantic circulation during Heinrich Stadial 1? Paleoceanography 30, 353–368. https://doi.org/10.1002/2014PA002667	https://doi.org/10.1002/2014PA002667	Cibicides wuellerstorfi	Cibicides wuellerstorfi (Schwager, 1866)	418063 (urn:lsid:marinespecies.org:taxname:418063)	418063	lsid:marinespecies.org:taxname:418063
EW9302-24GGC	1.125	4.396	LH	C.wuel	2.731	2.731	2.7216	-0.0069	1.117	1.117	Oppo et al. (2015)	Oppo, D.W., Curry, W.B., McManus, J.F., 2015. What do benthic δ13C and δ18O data tell us about Atlantic circulation during Heinrich Stadial 1? Paleoceanography 30, 353–368. https://doi.org/10.1002/2014PA002667	https://doi.org/10.1002/2014PA002667	Cibicides wuellerstorfi	Cibicides wuellerstorfi (Schwager, 1866)	418063 (urn:lsid:marinespecies.org:taxname:418063)	418063	lsid:marinespecies.org:taxname:418063
EW9302-24GGC	1.205	4.649	LH	C.wuel	2.746	2.746	2.7356	-0.0069	1.26	1.26	Oppo et al. (2015)	Oppo, D.W., Curry, W.B., McManus, J.F., 2015. What do benthic δ13C and δ18O data tell us about Atlantic circulation during Heinrich Stadial 1? Paleoceanography 30, 353–368. https://doi.org/10.1002/2014PA002667	https://doi.org/10.1002/2014PA002667	Cibicides wuellerstorfi	Cibicides wuellerstorfi (Schwager, 1866)	418063 (urn:lsid:marinespecies.org:taxname:418063)	418063	lsid:marinespecies.org:taxname:418063
EW9302-24GGC	1.285	4.921	LH	C.wuel	2.621	2.621	2.6084	-0.0069	1.501	1.501	Oppo et al. (2015)	Oppo, D.W., Curry, W.B., McManus, J.F., 2015. What do benthic δ13C and δ18O data tell us about Atlantic circulation during Heinrich Stadial 1? Paleoceanography 30, 353–368. https://doi.org/10.1002/2014PA002667	https://doi.org/10.1002/2014PA002667	Cibicides wuellerstorfi	Cibicides wuellerstorfi (Schwager, 1866)	418063 (urn:lsid:marinespecies.org:taxname:418063)	418063	lsid:marinespecies.org:taxname:418063
EW9302-24GGC	1.365	5.198		C.wuel	2.67	2.67	2.6548	-0.0069	1.419	1.419	Oppo et al. (2015)	Oppo, D.W., Curry, W.B., McManus, J.F., 2015. What do benthic δ13C and δ18O data tell us about Atlantic circulation during Heinrich Stadial 1? Paleoceanography 30, 353–368. https://doi.org/10.1002/2014PA002667	https://doi.org/10.1002/2014PA002667	Cibicides wuellerstorfi	Cibicides wuellerstorfi (Schwager, 1866)	418063 (urn:lsid:marinespecies.org:taxname:418063)	418063	lsid:marinespecies.org:taxname:418063
EW9302-24GGC	1.445	5.484		C.wuel	2.918	2.918	2.9	-0.0069	1.294	1.294	Oppo et al. (2015)	Oppo, D.W., Curry, W.B., McManus, J.F., 2015. What do benthic δ13C and δ18O data tell us about Atlantic circulation during Heinrich Stadial 1? Paleoceanography 30, 353–368. https://doi.org/10.1002/2014PA002667	https://doi.org/10.1002/2014PA002667	Cibicides wuellerstorfi	Cibicides wuellerstorfi (Schwager, 1866)	418063 (urn:lsid:marinespecies.org:taxname:418063)	418063	lsid:marinespecies.org:taxname:418063
EW9302-24GGC	1.525	5.768		C.wuel	2.73	2.73	2.7093	-0.0069	0.607	0.607	Oppo et al. (2015)	Oppo, D.W., Curry, W.B., McManus, J.F., 2015. What do benthic δ13C and δ18O data tell us about Atlantic circulation during Heinrich Stadial 1? Paleoceanography 30, 353–368. https://doi.org/10.1002/2014PA002667	https://doi.org/10.1002/2014PA002667	Cibicides wuellerstorfi	Cibicides wuellerstorfi (Schwager, 1866)	418063 (urn:lsid:marinespecies.org:taxname:418063)	418063	lsid:marinespecies.org:taxname:418063
EW9302-24GGC	1.605	6.054		C.wuel	2.713	2.713	2.6896	-0.0069	1.292	1.292	Oppo et al. (2015)	Oppo, D.W., Curry, W.B., McManus, J.F., 2015. What do benthic δ13C and δ18O data tell us about Atlantic circulation during Heinrich Stadial 1? Paleoceanography 30, 353–368. https://doi.org/10.1002/2014PA002667	https://doi.org/10.1002/2014PA002667	Cibicides wuellerstorfi	Cibicides wuellerstorfi (Schwager, 1866)	418063 (urn:lsid:marinespecies.org:taxname:418063)	418063	lsid:marinespecies.org:taxname:418063
EW9302-24GGC	1.685	6.344		C.wuel	2.787	2.787	2.7608	-0.0069	0.566	0.566	Oppo et al. (2015)	Oppo, D.W., Curry, W.B., McManus, J.F., 2015. What do benthic δ13C and δ18O data tell us about Atlantic circulation during Heinrich Stadial 1? Paleoceanography 30, 353–368. https://doi.org/10.1002/2014PA002667	https://doi.org/10.1002/2014PA002667	Cibicides wuellerstorfi	Cibicides wuellerstorfi (Schwager, 1866)	418063 (urn:lsid:marinespecies.org:taxname:418063)	418063	lsid:marinespecies.org:taxname:418063
EW9302-24GGC	1.845	6.921		C.wuel	2.8	2.8	2.7619	-0.0069	1.332	1.332	Oppo et al. (2015)	Oppo, D.W., Curry, W.B., McManus, J.F., 2015. What do benthic δ13C and δ18O data tell us about Atlantic circulation during Heinrich Stadial 1? Paleoceanography 30, 353–368. https://doi.org/10.1002/2014PA002667	https://doi.org/10.1002/2014PA002667	Cibicides wuellerstorfi	Cibicides wuellerstorfi (Schwager, 1866)	418063 (urn:lsid:marinespecies.org:taxname:418063)	418063	lsid:marinespecies.org:taxname:418063
EW9302-24GGC	2.085	7.795		C.wuel	2.62	2.62	2.5363	-0.0069	0.645	0.645	Oppo et al. (2015)	Oppo, D.W., Curry, W.B., McManus, J.F., 2015. What do benthic δ13C and δ18O data tell us about Atlantic circulation during Heinrich Stadial 1? Paleoceanography 30, 353–368. https://doi.org/10.1002/2014PA002667	https://doi.org/10.1002/2014PA002667	Cibicides wuellerstorfi	Cibicides wuellerstorfi (Schwager, 1866)	418063 (urn:lsid:marinespecies.org:taxname:418063)	418063	lsid:marinespecies.org:taxname:418063
EW9302-24GGC	3.005	10.996		C.wuel	3.098	3.098	2.6695	-0.0069	0.626	0.626	Oppo et al. (2015)	Oppo, D.W., Curry, W.B., McManus, J.F., 2015. What do benthic δ13C and δ18O data tell us about Atlantic circulation during Heinrich Stadial 1? Paleoceanography 30, 353–368. https://doi.org/10.1002/2014PA002667	https://doi.org/10.1002/2014PA002667	Cibicides wuellerstorfi	Cibicides wuellerstorfi (Schwager, 1866)	418063 (urn:lsid:marinespecies.org:taxname:418063)	418063	lsid:marinespecies.org:taxname:418063
EW9302-24GGC	3.105	11.428		C.wuel	2.929	2.929	2.4535	-0.0069	0.511	0.511	Oppo et al. (2015)	Oppo, D.W., Curry, W.B., McManus, J.F., 2015. What do benthic δ13C and δ18O data tell us about Atlantic circulation during Heinrich Stadial 1? Paleoceanography 30, 353–368. https://doi.org/10.1002/2014PA002667	https://doi.org/10.1002/2014PA002667	Cibicides wuellerstorfi	Cibicides wuellerstorfi (Schwager, 1866)	418063 (urn:lsid:marinespecies.org:taxname:418063)	418063	lsid:marinespecies.org:taxname:418063
EW9302-24GGC	3.205	11.918		C.wuel	2.907	2.907	2.4194	-0.0069	0.518	0.518	Oppo et al. (2015)	Oppo, D.W., Curry, W.B., McManus, J.F., 2015. What do benthic δ13C and δ18O data tell us about Atlantic circulation during Heinrich Stadial 1? Paleoceanography 30, 353–368. https://doi.org/10.1002/2014PA002667	https://doi.org/10.1002/2014PA002667	Cibicides wuellerstorfi	Cibicides wuellerstorfi (Schwager, 1866)	418063 (urn:lsid:marinespecies.org:taxname:418063)	418063	lsid:marinespecies.org:taxname:418063
EW9302-24GGC	3.205	11.918		C.wuel	3.038	3.038	2.5504	-0.0069	0.646	0.646	Oppo et al. (2015)	Oppo, D.W., Curry, W.B., McManus, J.F., 2015. What do benthic δ13C and δ18O data tell us about Atlantic circulation during Heinrich Stadial 1? Paleoceanography 30, 353–368. https://doi.org/10.1002/2014PA002667	https://doi.org/10.1002/2014PA002667	Cibicides wuellerstorfi	Cibicides wuellerstorfi (Schwager, 1866)	418063 (urn:lsid:marinespecies.org:taxname:418063)	418063	lsid:marinespecies.org:taxname:418063
EW9302-24GGC	3.205	11.918		C.wuel	2.947	2.947	2.4594	-0.0069	0.637	0.637	Oppo et al. (2015)	Oppo, D.W., Curry, W.B., McManus, J.F., 2015. What do benthic δ13C and δ18O data tell us about Atlantic circulation during Heinrich Stadial 1? Paleoceanography 30, 353–368. https://doi.org/10.1002/2014PA002667	https://doi.org/10.1002/2014PA002667	Cibicides wuellerstorfi	Cibicides wuellerstorfi (Schwager, 1866)	418063 (urn:lsid:marinespecies.org:taxname:418063)	418063	lsid:marinespecies.org:taxname:418063
EW9302-24GGC	3.205	11.918		C.wuel	2.967	2.967	2.4794	-0.0069	0.63	0.63	Oppo et al. (2015)	Oppo, D.W., Curry, W.B., McManus, J.F., 2015. What do benthic δ13C and δ18O data tell us about Atlantic circulation during Heinrich Stadial 1? Paleoceanography 30, 353–368. https://doi.org/10.1002/2014PA002667	https://doi.org/10.1002/2014PA002667	Cibicides wuellerstorfi	Cibicides wuellerstorfi (Schwager, 1866)	418063 (urn:lsid:marinespecies.org:taxname:418063)	418063	lsid:marinespecies.org:taxname:418063
EW9302-24GGC	3.255	12.165		C.wuel	3.166	3.166	2.6727	-0.0069	0.689	0.689	Oppo et al. (2015)	Oppo, D.W., Curry, W.B., McManus, J.F., 2015. What do benthic δ13C and δ18O data tell us about Atlantic circulation during Heinrich Stadial 1? Paleoceanography 30, 353–368. https://doi.org/10.1002/2014PA002667	https://doi.org/10.1002/2014PA002667	Cibicides wuellerstorfi	Cibicides wuellerstorfi (Schwager, 1866)	418063 (urn:lsid:marinespecies.org:taxname:418063)	418063	lsid:marinespecies.org:taxname:418063
EW9302-24GGC	3.255	12.165		C.wuel	3.188	3.188	2.6947	-0.0069	0.682	0.682	Oppo et al. (2015)	Oppo, D.W., Curry, W.B., McManus, J.F., 2015. What do benthic δ13C and δ18O data tell us about Atlantic circulation during Heinrich Stadial 1? Paleoceanography 30, 353–368. https://doi.org/10.1002/2014PA002667	https://doi.org/10.1002/2014PA002667	Cibicides wuellerstorfi	Cibicides wuellerstorfi (Schwager, 1866)	418063 (urn:lsid:marinespecies.org:taxname:418063)	418063	lsid:marinespecies.org:taxname:418063
EW9302-24GGC	3.405	13.058		C.wuel	3.268	3.268	2.7059	-0.0069	0.518	0.518	Oppo et al. (2015)	Oppo, D.W., Curry, W.B., McManus, J.F., 2015. What do benthic δ13C and δ18O data tell us about Atlantic circulation during Heinrich Stadial 1? Paleoceanography 30, 353–368. https://doi.org/10.1002/2014PA002667	https://doi.org/10.1002/2014PA002667	Cibicides wuellerstorfi	Cibicides wuellerstorfi (Schwager, 1866)	418063 (urn:lsid:marinespecies.org:taxname:418063)	418063	lsid:marinespecies.org:taxname:418063
EW9302-24GGC	3.505	13.745		C.wuel	3.528	3.528	2.9038	-0.0069	1.003	1.003	Oppo et al. (2015)	Oppo, D.W., Curry, W.B., McManus, J.F., 2015. What do benthic δ13C and δ18O data tell us about Atlantic circulation during Heinrich Stadial 1? Paleoceanography 30, 353–368. https://doi.org/10.1002/2014PA002667	https://doi.org/10.1002/2014PA002667	Cibicides wuellerstorfi	Cibicides wuellerstorfi (Schwager, 1866)	418063 (urn:lsid:marinespecies.org:taxname:418063)	418063	lsid:marinespecies.org:taxname:418063
EW9302-24GGC	3.505	13.745		C.wuel	3.55	3.55	2.9258	-0.0069	0.996	0.996	Oppo et al. (2015)	Oppo, D.W., Curry, W.B., McManus, J.F., 2015. What do benthic δ13C and δ18O data tell us about Atlantic circulation during Heinrich Stadial 1? Paleoceanography 30, 353–368. https://doi.org/10.1002/2014PA002667	https://doi.org/10.1002/2014PA002667	Cibicides wuellerstorfi	Cibicides wuellerstorfi (Schwager, 1866)	418063 (urn:lsid:marinespecies.org:taxname:418063)	418063	lsid:marinespecies.org:taxname:418063
EW9302-24GGC	3.605	14.444		C.wuel	3.661	3.661	2.8656	-0.0069	0.695	0.695	Oppo et al. (2015)	Oppo, D.W., Curry, W.B., McManus, J.F., 2015. What do benthic δ13C and δ18O data tell us about Atlantic circulation during Heinrich Stadial 1? Paleoceanography 30, 353–368. https://doi.org/10.1002/2014PA002667	https://doi.org/10.1002/2014PA002667	Cibicides wuellerstorfi	Cibicides wuellerstorfi (Schwager, 1866)	418063 (urn:lsid:marinespecies.org:taxname:418063)	418063	lsid:marinespecies.org:taxname:418063
EW9302-24GGC	3.705	15.143	HS1	C.wuel	3.299	3.299	2.5114	-0.0069	0.493	0.493	Oppo et al. (2015)	Oppo, D.W., Curry, W.B., McManus, J.F., 2015. What do benthic δ13C and δ18O data tell us about Atlantic circulation during Heinrich Stadial 1? Paleoceanography 30, 353–368. https://doi.org/10.1002/2014PA002667	https://doi.org/10.1002/2014PA002667	Cibicides wuellerstorfi	Cibicides wuellerstorfi (Schwager, 1866)	418063 (urn:lsid:marinespecies.org:taxname:418063)	418063	lsid:marinespecies.org:taxname:418063
EW9302-24GGC	3.705	15.143	HS1	C.wuel	3.321	3.321	2.5334	-0.0069	0.486	0.486	Oppo et al. (2015)	Oppo, D.W., Curry, W.B., McManus, J.F., 2015. What do benthic δ13C and δ18O data tell us about Atlantic circulation during Heinrich Stadial 1? Paleoceanography 30, 353–368. https://doi.org/10.1002/2014PA002667	https://doi.org/10.1002/2014PA002667	Cibicides wuellerstorfi	Cibicides wuellerstorfi (Schwager, 1866)	418063 (urn:lsid:marinespecies.org:taxname:418063)	418063	lsid:marinespecies.org:taxname:418063
EW9302-24GGC	3.805	15.833	HS1	C.wuel	3.183	3.183	2.2902	-0.0069	0.875	0.875	Oppo et al. (2015)	Oppo, D.W., Curry, W.B., McManus, J.F., 2015. What do benthic δ13C and δ18O data tell us about Atlantic circulation during Heinrich Stadial 1? Paleoceanography 30, 353–368. https://doi.org/10.1002/2014PA002667	https://doi.org/10.1002/2014PA002667	Cibicides wuellerstorfi	Cibicides wuellerstorfi (Schwager, 1866)	418063 (urn:lsid:marinespecies.org:taxname:418063)	418063	lsid:marinespecies.org:taxname:418063
EW9302-24GGC	3.855	16.178	HS1	C.wuel	3.323	3.323	2.389	-0.0069	0.258	0.258	Oppo et al. (2015)	Oppo, D.W., Curry, W.B., McManus, J.F., 2015. What do benthic δ13C and δ18O data tell us about Atlantic circulation during Heinrich Stadial 1? Paleoceanography 30, 353–368. https://doi.org/10.1002/2014PA002667	https://doi.org/10.1002/2014PA002667	Cibicides wuellerstorfi	Cibicides wuellerstorfi (Schwager, 1866)	418063 (urn:lsid:marinespecies.org:taxname:418063)	418063	lsid:marinespecies.org:taxname:418063
EW9302-24GGC	3.855	16.178	HS1	C.wuel	3.345	3.345	2.411	-0.0069	0.251	0.251	Oppo et al. (2015)	Oppo, D.W., Curry, W.B., McManus, J.F., 2015. What do benthic δ13C and δ18O data tell us about Atlantic circulation during Heinrich Stadial 1? Paleoceanography 30, 353–368. https://doi.org/10.1002/2014PA002667	https://doi.org/10.1002/2014PA002667	Cibicides wuellerstorfi	Cibicides wuellerstorfi (Schwager, 1866)	418063 (urn:lsid:marinespecies.org:taxname:418063)	418063	lsid:marinespecies.org:taxname:418063
EW9302-24GGC	3.905	16.511	HS1	C.wuel	3.398	3.398	2.4357	-0.0069	0.32	0.32	Oppo et al. (2015)	Oppo, D.W., Curry, W.B., McManus, J.F., 2015. What do benthic δ13C and δ18O data tell us about Atlantic circulation during Heinrich Stadial 1? Paleoceanography 30, 353–368. https://doi.org/10.1002/2014PA002667	https://doi.org/10.1002/2014PA002667	Cibicides wuellerstorfi	Cibicides wuellerstorfi (Schwager, 1866)	418063 (urn:lsid:marinespecies.org:taxname:418063)	418063	lsid:marinespecies.org:taxname:418063
EW9302-24GGC	3.905	16.511	HS1	C.wuel	3.418	3.418	2.4557	-0.0069	0.313	0.313	Oppo et al. (2015)	Oppo, D.W., Curry, W.B., McManus, J.F., 2015. What do benthic δ13C and δ18O data tell us about Atlantic circulation during Heinrich Stadial 1? Paleoceanography 30, 353–368. https://doi.org/10.1002/2014PA002667	https://doi.org/10.1002/2014PA002667	Cibicides wuellerstorfi	Cibicides wuellerstorfi (Schwager, 1866)	418063 (urn:lsid:marinespecies.org:taxname:418063)	418063	lsid:marinespecies.org:taxname:418063
EW9302-24GGC	4.105	17.479	HS1	C.wuel	4.585	4.585	3.6243	-0.0069	1.563	1.563	Oppo et al. (2015)	Oppo, D.W., Curry, W.B., McManus, J.F., 2015. What do benthic δ13C and δ18O data tell us about Atlantic circulation during Heinrich Stadial 1? Paleoceanography 30, 353–368. https://doi.org/10.1002/2014PA002667	https://doi.org/10.1002/2014PA002667	Cibicides wuellerstorfi	Cibicides wuellerstorfi (Schwager, 1866)	418063 (urn:lsid:marinespecies.org:taxname:418063)	418063	lsid:marinespecies.org:taxname:418063
EW9302-24GGC	4.105	17.479	HS1	C.wuel	4.605	4.605	3.6443	-0.0069	1.556	1.556	Oppo et al. (2015)	Oppo, D.W., Curry, W.B., McManus, J.F., 2015. What do benthic δ13C and δ18O data tell us about Atlantic circulation during Heinrich Stadial 1? Paleoceanography 30, 353–368. https://doi.org/10.1002/2014PA002667	https://doi.org/10.1002/2014PA002667	Cibicides wuellerstorfi	Cibicides wuellerstorfi (Schwager, 1866)	418063 (urn:lsid:marinespecies.org:taxname:418063)	418063	lsid:marinespecies.org:taxname:418063
EW9302-24GGC	4.205	17.905		C.wuel	4.55	4.55	3.5927	-0.0069	1.464	1.464	Oppo et al. (2015)	Oppo, D.W., Curry, W.B., McManus, J.F., 2015. What do benthic δ13C and δ18O data tell us about Atlantic circulation during Heinrich Stadial 1? Paleoceanography 30, 353–368. https://doi.org/10.1002/2014PA002667	https://doi.org/10.1002/2014PA002667	Cibicides wuellerstorfi	Cibicides wuellerstorfi (Schwager, 1866)	418063 (urn:lsid:marinespecies.org:taxname:418063)	418063	lsid:marinespecies.org:taxname:418063
EW9302-24GGC	4.305	18.238		C.wuel	4.65	4.65	3.692	-0.0069	1.542	1.542	Oppo et al. (2015)	Oppo, D.W., Curry, W.B., McManus, J.F., 2015. What do benthic δ13C and δ18O data tell us about Atlantic circulation during Heinrich Stadial 1? Paleoceanography 30, 353–368. https://doi.org/10.1002/2014PA002667	https://doi.org/10.1002/2014PA002667	Cibicides wuellerstorfi	Cibicides wuellerstorfi (Schwager, 1866)	418063 (urn:lsid:marinespecies.org:taxname:418063)	418063	lsid:marinespecies.org:taxname:418063
EW9302-24GGC	4.305	18.238		C.wuel	4.67	4.67	3.712	-0.0069	1.535	1.535	Oppo et al. (2015)	Oppo, D.W., Curry, W.B., McManus, J.F., 2015. What do benthic δ13C and δ18O data tell us about Atlantic circulation during Heinrich Stadial 1? Paleoceanography 30, 353–368. https://doi.org/10.1002/2014PA002667	https://doi.org/10.1002/2014PA002667	Cibicides wuellerstorfi	Cibicides wuellerstorfi (Schwager, 1866)	418063 (urn:lsid:marinespecies.org:taxname:418063)	418063	lsid:marinespecies.org:taxname:418063
EW9302-24GGC	4.605	19.243	LGM	C.wuel	4.584	4.584	3.59	-0.0069	1.362	1.362	Oppo et al. (2015)	Oppo, D.W., Curry, W.B., McManus, J.F., 2015. What do benthic δ13C and δ18O data tell us about Atlantic circulation during Heinrich Stadial 1? Paleoceanography 30, 353–368. https://doi.org/10.1002/2014PA002667	https://doi.org/10.1002/2014PA002667	Cibicides wuellerstorfi	Cibicides wuellerstorfi (Schwager, 1866)	418063 (urn:lsid:marinespecies.org:taxname:418063)	418063	lsid:marinespecies.org:taxname:418063
EW9302-24GGC	4.805	19.925	LGM	C.wuel	4.331	4.331	3.3029	-0.0069	1.269	1.269	Oppo et al. (2015)	Oppo, D.W., Curry, W.B., McManus, J.F., 2015. What do benthic δ13C and δ18O data tell us about Atlantic circulation during Heinrich Stadial 1? Paleoceanography 30, 353–368. https://doi.org/10.1002/2014PA002667	https://doi.org/10.1002/2014PA002667	Cibicides wuellerstorfi	Cibicides wuellerstorfi (Schwager, 1866)	418063 (urn:lsid:marinespecies.org:taxname:418063)	418063	lsid:marinespecies.org:taxname:418063
EW9302-24GGC	5.005	20.608	LGM	C.wuel	4.666	4.666	3.616	-0.0069	1.395	1.395	Oppo et al. (2015)	Oppo, D.W., Curry, W.B., McManus, J.F., 2015. What do benthic δ13C and δ18O data tell us about Atlantic circulation during Heinrich Stadial 1? Paleoceanography 30, 353–368. https://doi.org/10.1002/2014PA002667	https://doi.org/10.1002/2014PA002667	Cibicides wuellerstorfi	Cibicides wuellerstorfi (Schwager, 1866)	418063 (urn:lsid:marinespecies.org:taxname:418063)	418063	lsid:marinespecies.org:taxname:418063
EW9302-24GGC	5.205	21.291	LGM	C.wuel	4.586	4.586	3.5408	-0.0069	1.53	1.53	Oppo et al. (2015)	Oppo, D.W., Curry, W.B., McManus, J.F., 2015. What do benthic δ13C and δ18O data tell us about Atlantic circulation during Heinrich Stadial 1? Paleoceanography 30, 353–368. https://doi.org/10.1002/2014PA002667	https://doi.org/10.1002/2014PA002667	Cibicides wuellerstorfi	Cibicides wuellerstorfi (Schwager, 1866)	418063 (urn:lsid:marinespecies.org:taxname:418063)	418063	lsid:marinespecies.org:taxname:418063
SU90-24	0.01	11.081		C.wuel	3.02	3.02	2.578	0.182	1.51	1.51	Elliot et al. (2002)	Elliot, M., Labeyrie, L., Duplessy, J.-C., 2002. Changes in North Atlantic deep-water formation associated with the Dansgaard–Oeschger temperature oscillations (60–10 ka). Quaternary Science Reviews, Decadal-to-Millennial-Scale Climate Variability 21, 1153–1165. https://doi.org/10.1016/S0277-3791(01)00137-8	https://doi.org/10.1016/S0277-3791(01)00137-8	Cibicides wuellerstorfi	Cibicides wuellerstorfi (Schwager, 1866)	418063 (urn:lsid:marinespecies.org:taxname:418063)	418063	lsid:marinespecies.org:taxname:418063
SU90-24	0.05	11.395		C.wuel	3.36	3.36	2.8861	0.182	0.9	0.9	Elliot et al. (2002)	Elliot, M., Labeyrie, L., Duplessy, J.-C., 2002. Changes in North Atlantic deep-water formation associated with the Dansgaard–Oeschger temperature oscillations (60–10 ka). Quaternary Science Reviews, Decadal-to-Millennial-Scale Climate Variability 21, 1153–1165. https://doi.org/10.1016/S0277-3791(01)00137-8	https://doi.org/10.1016/S0277-3791(01)00137-8	Cibicides wuellerstorfi	Cibicides wuellerstorfi (Schwager, 1866)	418063 (urn:lsid:marinespecies.org:taxname:418063)	418063	lsid:marinespecies.org:taxname:418063
SU90-24	0.07	11.498		C.wuel	3.01	3.01	2.5317	0.182	1.42	1.42	Elliot et al. (2002)	Elliot, M., Labeyrie, L., Duplessy, J.-C., 2002. Changes in North Atlantic deep-water formation associated with the Dansgaard–Oeschger temperature oscillations (60–10 ka). Quaternary Science Reviews, Decadal-to-Millennial-Scale Climate Variability 21, 1153–1165. https://doi.org/10.1016/S0277-3791(01)00137-8	https://doi.org/10.1016/S0277-3791(01)00137-8	Cibicides wuellerstorfi	Cibicides wuellerstorfi (Schwager, 1866)	418063 (urn:lsid:marinespecies.org:taxname:418063)	418063	lsid:marinespecies.org:taxname:418063
SU90-24	0.16	11.959		C.wuel	2.57	2.57	2.0815	0.182	1.34	1.34	Elliot et al. (2002)	Elliot, M., Labeyrie, L., Duplessy, J.-C., 2002. Changes in North Atlantic deep-water formation associated with the Dansgaard–Oeschger temperature oscillations (60–10 ka). Quaternary Science Reviews, Decadal-to-Millennial-Scale Climate Variability 21, 1153–1165. https://doi.org/10.1016/S0277-3791(01)00137-8	https://doi.org/10.1016/S0277-3791(01)00137-8	Cibicides wuellerstorfi	Cibicides wuellerstorfi (Schwager, 1866)	418063 (urn:lsid:marinespecies.org:taxname:418063)	418063	lsid:marinespecies.org:taxname:418063
SU90-24	0.19	12.128		C.wuel	3.79	3.79	3.2977	0.182	0.93	0.93	Elliot et al. (2002)	Elliot, M., Labeyrie, L., Duplessy, J.-C., 2002. Changes in North Atlantic deep-water formation associated with the Dansgaard–Oeschger temperature oscillations (60–10 ka). Quaternary Science Reviews, Decadal-to-Millennial-Scale Climate Variability 21, 1153–1165. https://doi.org/10.1016/S0277-3791(01)00137-8	https://doi.org/10.1016/S0277-3791(01)00137-8	Cibicides wuellerstorfi	Cibicides wuellerstorfi (Schwager, 1866)	418063 (urn:lsid:marinespecies.org:taxname:418063)	418063	lsid:marinespecies.org:taxname:418063
SU90-24	0.22	12.28		C.wuel	3.87	3.87	3.3724	0.182	0.86	0.86	Elliot et al. (2002)	Elliot, M., Labeyrie, L., Duplessy, J.-C., 2002. Changes in North Atlantic deep-water formation associated with the Dansgaard–Oeschger temperature oscillations (60–10 ka). Quaternary Science Reviews, Decadal-to-Millennial-Scale Climate Variability 21, 1153–1165. https://doi.org/10.1016/S0277-3791(01)00137-8	https://doi.org/10.1016/S0277-3791(01)00137-8	Cibicides wuellerstorfi	Cibicides wuellerstorfi (Schwager, 1866)	418063 (urn:lsid:marinespecies.org:taxname:418063)	418063	lsid:marinespecies.org:taxname:418063
SU90-24	0.25	12.425		C.wuel	3.04	3.04	2.533	0.182	1.38	1.38	Elliot et al. (2002)	Elliot, M., Labeyrie, L., Duplessy, J.-C., 2002. Changes in North Atlantic deep-water formation associated with the Dansgaard–Oeschger temperature oscillations (60–10 ka). Quaternary Science Reviews, Decadal-to-Millennial-Scale Climate Variability 21, 1153–1165. https://doi.org/10.1016/S0277-3791(01)00137-8	https://doi.org/10.1016/S0277-3791(01)00137-8	Cibicides wuellerstorfi	Cibicides wuellerstorfi (Schwager, 1866)	418063 (urn:lsid:marinespecies.org:taxname:418063)	418063	lsid:marinespecies.org:taxname:418063
SU90-24	0.4	13.189		C.wuel	3.62	3.62	3.0464	0.182	1.38	1.38	Elliot et al. (2002)	Elliot, M., Labeyrie, L., Duplessy, J.-C., 2002. Changes in North Atlantic deep-water formation associated with the Dansgaard–Oeschger temperature oscillations (60–10 ka). Quaternary Science Reviews, Decadal-to-Millennial-Scale Climate Variability 21, 1153–1165. https://doi.org/10.1016/S0277-3791(01)00137-8	https://doi.org/10.1016/S0277-3791(01)00137-8	Cibicides wuellerstorfi	Cibicides wuellerstorfi (Schwager, 1866)	418063 (urn:lsid:marinespecies.org:taxname:418063)	418063	lsid:marinespecies.org:taxname:418063
SU90-24	0.52	13.917		C.wuel	3.06	3.06	2.4026	0.182	1.58	1.58	Elliot et al. (2002)	Elliot, M., Labeyrie, L., Duplessy, J.-C., 2002. Changes in North Atlantic deep-water formation associated with the Dansgaard–Oeschger temperature oscillations (60–10 ka). Quaternary Science Reviews, Decadal-to-Millennial-Scale Climate Variability 21, 1153–1165. https://doi.org/10.1016/S0277-3791(01)00137-8	https://doi.org/10.1016/S0277-3791(01)00137-8	Cibicides wuellerstorfi	Cibicides wuellerstorfi (Schwager, 1866)	418063 (urn:lsid:marinespecies.org:taxname:418063)	418063	lsid:marinespecies.org:taxname:418063
SU90-24	0.56	14.205		C.wuel	3.43	3.43	2.6955	0.182	1.27	1.27	Elliot et al. (2002)	Elliot, M., Labeyrie, L., Duplessy, J.-C., 2002. Changes in North Atlantic deep-water formation associated with the Dansgaard–Oeschger temperature oscillations (60–10 ka). Quaternary Science Reviews, Decadal-to-Millennial-Scale Climate Variability 21, 1153–1165. https://doi.org/10.1016/S0277-3791(01)00137-8	https://doi.org/10.1016/S0277-3791(01)00137-8	Cibicides wuellerstorfi	Cibicides wuellerstorfi (Schwager, 1866)	418063 (urn:lsid:marinespecies.org:taxname:418063)	418063	lsid:marinespecies.org:taxname:418063
SU90-24	0.62	14.66	HS1	C.wuel	2.7	2.7	1.9021	0.182	0.59	0.59	Elliot et al. (2002)	Elliot, M., Labeyrie, L., Duplessy, J.-C., 2002. Changes in North Atlantic deep-water formation associated with the Dansgaard–Oeschger temperature oscillations (60–10 ka). Quaternary Science Reviews, Decadal-to-Millennial-Scale Climate Variability 21, 1153–1165. https://doi.org/10.1016/S0277-3791(01)00137-8	https://doi.org/10.1016/S0277-3791(01)00137-8	Cibicides wuellerstorfi	Cibicides wuellerstorfi (Schwager, 1866)	418063 (urn:lsid:marinespecies.org:taxname:418063)	418063	lsid:marinespecies.org:taxname:418063
SU90-24	0.64	14.842	HS1	C.wuel	3.65	3.65	2.8676	0.182	0.21	0.21	Elliot et al. (2002)	Elliot, M., Labeyrie, L., Duplessy, J.-C., 2002. Changes in North Atlantic deep-water formation associated with the Dansgaard–Oeschger temperature oscillations (60–10 ka). Quaternary Science Reviews, Decadal-to-Millennial-Scale Climate Variability 21, 1153–1165. https://doi.org/10.1016/S0277-3791(01)00137-8	https://doi.org/10.1016/S0277-3791(01)00137-8	Cibicides wuellerstorfi	Cibicides wuellerstorfi (Schwager, 1866)	418063 (urn:lsid:marinespecies.org:taxname:418063)	418063	lsid:marinespecies.org:taxname:418063
SU90-24	0.68	15.261	HS1	C.wuel	4.01	4.01	3.2064	0.182	0.11	0.11	Elliot et al. (2002)	Elliot, M., Labeyrie, L., Duplessy, J.-C., 2002. Changes in North Atlantic deep-water formation associated with the Dansgaard–Oeschger temperature oscillations (60–10 ka). Quaternary Science Reviews, Decadal-to-Millennial-Scale Climate Variability 21, 1153–1165. https://doi.org/10.1016/S0277-3791(01)00137-8	https://doi.org/10.1016/S0277-3791(01)00137-8	Cibicides wuellerstorfi	Cibicides wuellerstorfi (Schwager, 1866)	418063 (urn:lsid:marinespecies.org:taxname:418063)	418063	lsid:marinespecies.org:taxname:418063
SU90-24	0.74	15.838	HS1	C.wuel	4.08	4.08	3.1866	0.182	0.15	0.15	Elliot et al. (2002)	Elliot, M., Labeyrie, L., Duplessy, J.-C., 2002. Changes in North Atlantic deep-water formation associated with the Dansgaard–Oeschger temperature oscillations (60–10 ka). Quaternary Science Reviews, Decadal-to-Millennial-Scale Climate Variability 21, 1153–1165. https://doi.org/10.1016/S0277-3791(01)00137-8	https://doi.org/10.1016/S0277-3791(01)00137-8	Cibicides wuellerstorfi	Cibicides wuellerstorfi (Schwager, 1866)	418063 (urn:lsid:marinespecies.org:taxname:418063)	418063	lsid:marinespecies.org:taxname:418063
SU90-24	0.76	16.023	HS1	C.wuel	4.18	4.18	3.2638	0.182	0.16	0.16	Elliot et al. (2002)	Elliot, M., Labeyrie, L., Duplessy, J.-C., 2002. Changes in North Atlantic deep-water formation associated with the Dansgaard–Oeschger temperature oscillations (60–10 ka). Quaternary Science Reviews, Decadal-to-Millennial-Scale Climate Variability 21, 1153–1165. https://doi.org/10.1016/S0277-3791(01)00137-8	https://doi.org/10.1016/S0277-3791(01)00137-8	Cibicides wuellerstorfi	Cibicides wuellerstorfi (Schwager, 1866)	418063 (urn:lsid:marinespecies.org:taxname:418063)	418063	lsid:marinespecies.org:taxname:418063
SU90-24	0.78	16.204	HS1	C.wuel	4.11	4.11	3.1734	0.182	0.34	0.34	Elliot et al. (2002)	Elliot, M., Labeyrie, L., Duplessy, J.-C., 2002. Changes in North Atlantic deep-water formation associated with the Dansgaard–Oeschger temperature oscillations (60–10 ka). Quaternary Science Reviews, Decadal-to-Millennial-Scale Climate Variability 21, 1153–1165. https://doi.org/10.1016/S0277-3791(01)00137-8	https://doi.org/10.1016/S0277-3791(01)00137-8	Cibicides wuellerstorfi	Cibicides wuellerstorfi (Schwager, 1866)	418063 (urn:lsid:marinespecies.org:taxname:418063)	418063	lsid:marinespecies.org:taxname:418063
SU90-24	0.84	16.681	HS1	C.wuel	4.41	4.41	3.4435	0.182	0.29	0.29	Elliot et al. (2002)	Elliot, M., Labeyrie, L., Duplessy, J.-C., 2002. Changes in North Atlantic deep-water formation associated with the Dansgaard–Oeschger temperature oscillations (60–10 ka). Quaternary Science Reviews, Decadal-to-Millennial-Scale Climate Variability 21, 1153–1165. https://doi.org/10.1016/S0277-3791(01)00137-8	https://doi.org/10.1016/S0277-3791(01)00137-8	Cibicides wuellerstorfi	Cibicides wuellerstorfi (Schwager, 1866)	418063 (urn:lsid:marinespecies.org:taxname:418063)	418063	lsid:marinespecies.org:taxname:418063
SU90-24	0.9	17.203	HS1	C.wuel	4.73	4.73	3.7667	0.182	0.18	0.18	Elliot et al. (2002)	Elliot, M., Labeyrie, L., Duplessy, J.-C., 2002. Changes in North Atlantic deep-water formation associated with the Dansgaard–Oeschger temperature oscillations (60–10 ka). Quaternary Science Reviews, Decadal-to-Millennial-Scale Climate Variability 21, 1153–1165. https://doi.org/10.1016/S0277-3791(01)00137-8	https://doi.org/10.1016/S0277-3791(01)00137-8	Cibicides wuellerstorfi	Cibicides wuellerstorfi (Schwager, 1866)	418063 (urn:lsid:marinespecies.org:taxname:418063)	418063	lsid:marinespecies.org:taxname:418063
SU90-24	0.94	17.565		C.wuel	4.87	4.87	3.9102	0.182	1.18	1.18	Elliot et al. (2002)	Elliot, M., Labeyrie, L., Duplessy, J.-C., 2002. Changes in North Atlantic deep-water formation associated with the Dansgaard–Oeschger temperature oscillations (60–10 ka). Quaternary Science Reviews, Decadal-to-Millennial-Scale Climate Variability 21, 1153–1165. https://doi.org/10.1016/S0277-3791(01)00137-8	https://doi.org/10.1016/S0277-3791(01)00137-8	Cibicides wuellerstorfi	Cibicides wuellerstorfi (Schwager, 1866)	418063 (urn:lsid:marinespecies.org:taxname:418063)	418063	lsid:marinespecies.org:taxname:418063
SU90-24	0.96	17.741		C.wuel	4.78	4.78	3.8217	0.182	0.98	0.98	Elliot et al. (2002)	Elliot, M., Labeyrie, L., Duplessy, J.-C., 2002. Changes in North Atlantic deep-water formation associated with the Dansgaard–Oeschger temperature oscillations (60–10 ka). Quaternary Science Reviews, Decadal-to-Millennial-Scale Climate Variability 21, 1153–1165. https://doi.org/10.1016/S0277-3791(01)00137-8	https://doi.org/10.1016/S0277-3791(01)00137-8	Cibicides wuellerstorfi	Cibicides wuellerstorfi (Schwager, 1866)	418063 (urn:lsid:marinespecies.org:taxname:418063)	418063	lsid:marinespecies.org:taxname:418063
SU90-24	0.98	17.91		C.wuel	4.84	4.84	3.8827	0.182	1.3	1.3	Elliot et al. (2002)	Elliot, M., Labeyrie, L., Duplessy, J.-C., 2002. Changes in North Atlantic deep-water formation associated with the Dansgaard–Oeschger temperature oscillations (60–10 ka). Quaternary Science Reviews, Decadal-to-Millennial-Scale Climate Variability 21, 1153–1165. https://doi.org/10.1016/S0277-3791(01)00137-8	https://doi.org/10.1016/S0277-3791(01)00137-8	Cibicides wuellerstorfi	Cibicides wuellerstorfi (Schwager, 1866)	418063 (urn:lsid:marinespecies.org:taxname:418063)	418063	lsid:marinespecies.org:taxname:418063
SU90-24	1	18.058		C.wuel	4.76	4.76	3.8029	0.182	1.19	1.19	Elliot et al. (2002)	Elliot, M., Labeyrie, L., Duplessy, J.-C., 2002. Changes in North Atlantic deep-water formation associated with the Dansgaard–Oeschger temperature oscillations (60–10 ka). Quaternary Science Reviews, Decadal-to-Millennial-Scale Climate Variability 21, 1153–1165. https://doi.org/10.1016/S0277-3791(01)00137-8	https://doi.org/10.1016/S0277-3791(01)00137-8	Cibicides wuellerstorfi	Cibicides wuellerstorfi (Schwager, 1866)	418063 (urn:lsid:marinespecies.org:taxname:418063)	418063	lsid:marinespecies.org:taxname:418063
SU90-24	1.02	18.212		C.wuel	4.51	4.51	3.5522	0.182	0.81	0.81	Elliot et al. (2002)	Elliot, M., Labeyrie, L., Duplessy, J.-C., 2002. Changes in North Atlantic deep-water formation associated with the Dansgaard–Oeschger temperature oscillations (60–10 ka). Quaternary Science Reviews, Decadal-to-Millennial-Scale Climate Variability 21, 1153–1165. https://doi.org/10.1016/S0277-3791(01)00137-8	https://doi.org/10.1016/S0277-3791(01)00137-8	Cibicides wuellerstorfi	Cibicides wuellerstorfi (Schwager, 1866)	418063 (urn:lsid:marinespecies.org:taxname:418063)	418063	lsid:marinespecies.org:taxname:418063
SU90-24	1.06	18.515		C.wuel	4.77	4.77	3.8063	0.182	0.94	0.94	Elliot et al. (2002)	Elliot, M., Labeyrie, L., Duplessy, J.-C., 2002. Changes in North Atlantic deep-water formation associated with the Dansgaard–Oeschger temperature oscillations (60–10 ka). Quaternary Science Reviews, Decadal-to-Millennial-Scale Climate Variability 21, 1153–1165. https://doi.org/10.1016/S0277-3791(01)00137-8	https://doi.org/10.1016/S0277-3791(01)00137-8	Cibicides wuellerstorfi	Cibicides wuellerstorfi (Schwager, 1866)	418063 (urn:lsid:marinespecies.org:taxname:418063)	418063	lsid:marinespecies.org:taxname:418063
SU90-24	1.1	18.84		C.wuel	4.69	4.69	3.7136	0.182	1.07	1.07	Elliot et al. (2002)	Elliot, M., Labeyrie, L., Duplessy, J.-C., 2002. Changes in North Atlantic deep-water formation associated with the Dansgaard–Oeschger temperature oscillations (60–10 ka). Quaternary Science Reviews, Decadal-to-Millennial-Scale Climate Variability 21, 1153–1165. https://doi.org/10.1016/S0277-3791(01)00137-8	https://doi.org/10.1016/S0277-3791(01)00137-8	Cibicides wuellerstorfi	Cibicides wuellerstorfi (Schwager, 1866)	418063 (urn:lsid:marinespecies.org:taxname:418063)	418063	lsid:marinespecies.org:taxname:418063
SU90-24	1.12	19.145	LGM	C.wuel	4.5	4.5	3.5103	0.182	0.89	0.89	Elliot et al. (2002)	Elliot, M., Labeyrie, L., Duplessy, J.-C., 2002. Changes in North Atlantic deep-water formation associated with the Dansgaard–Oeschger temperature oscillations (60–10 ka). Quaternary Science Reviews, Decadal-to-Millennial-Scale Climate Variability 21, 1153–1165. https://doi.org/10.1016/S0277-3791(01)00137-8	https://doi.org/10.1016/S0277-3791(01)00137-8	Cibicides wuellerstorfi	Cibicides wuellerstorfi (Schwager, 1866)	418063 (urn:lsid:marinespecies.org:taxname:418063)	418063	lsid:marinespecies.org:taxname:418063
SU90-24	1.16	19.717	LGM	C.wuel	4.73	4.73	3.7128	0.182	0.68	0.68	Elliot et al. (2002)	Elliot, M., Labeyrie, L., Duplessy, J.-C., 2002. Changes in North Atlantic deep-water formation associated with the Dansgaard–Oeschger temperature oscillations (60–10 ka). Quaternary Science Reviews, Decadal-to-Millennial-Scale Climate Variability 21, 1153–1165. https://doi.org/10.1016/S0277-3791(01)00137-8	https://doi.org/10.1016/S0277-3791(01)00137-8	Cibicides wuellerstorfi	Cibicides wuellerstorfi (Schwager, 1866)	418063 (urn:lsid:marinespecies.org:taxname:418063)	418063	lsid:marinespecies.org:taxname:418063
SU90-24	1.2	20.246	LGM	C.wuel	4.77	4.77	3.7269	0.182	1.21	1.21	Elliot et al. (2002)	Elliot, M., Labeyrie, L., Duplessy, J.-C., 2002. Changes in North Atlantic deep-water formation associated with the Dansgaard–Oeschger temperature oscillations (60–10 ka). Quaternary Science Reviews, Decadal-to-Millennial-Scale Climate Variability 21, 1153–1165. https://doi.org/10.1016/S0277-3791(01)00137-8	https://doi.org/10.1016/S0277-3791(01)00137-8	Cibicides wuellerstorfi	Cibicides wuellerstorfi (Schwager, 1866)	418063 (urn:lsid:marinespecies.org:taxname:418063)	418063	lsid:marinespecies.org:taxname:418063
SU90-24	1.22	20.403	LGM	C.wuel	3.86	3.86	2.8119	0.182	0.89	0.89	Elliot et al. (2002)	Elliot, M., Labeyrie, L., Duplessy, J.-C., 2002. Changes in North Atlantic deep-water formation associated with the Dansgaard–Oeschger temperature oscillations (60–10 ka). Quaternary Science Reviews, Decadal-to-Millennial-Scale Climate Variability 21, 1153–1165. https://doi.org/10.1016/S0277-3791(01)00137-8	https://doi.org/10.1016/S0277-3791(01)00137-8	Cibicides wuellerstorfi	Cibicides wuellerstorfi (Schwager, 1866)	418063 (urn:lsid:marinespecies.org:taxname:418063)	418063	lsid:marinespecies.org:taxname:418063
SU90-24	1.26	20.721	LGM	C.wuel	3.8	3.8	2.7504	0.182	1.24	1.24	Elliot et al. (2002)	Elliot, M., Labeyrie, L., Duplessy, J.-C., 2002. Changes in North Atlantic deep-water formation associated with the Dansgaard–Oeschger temperature oscillations (60–10 ka). Quaternary Science Reviews, Decadal-to-Millennial-Scale Climate Variability 21, 1153–1165. https://doi.org/10.1016/S0277-3791(01)00137-8	https://doi.org/10.1016/S0277-3791(01)00137-8	Cibicides wuellerstorfi	Cibicides wuellerstorfi (Schwager, 1866)	418063 (urn:lsid:marinespecies.org:taxname:418063)	418063	lsid:marinespecies.org:taxname:418063
SU90-24	1.36	21.536	LGM	C.wuel	4.78	4.78	3.7368	0.182	0.59	0.59	Elliot et al. (2002)	Elliot, M., Labeyrie, L., Duplessy, J.-C., 2002. Changes in North Atlantic deep-water formation associated with the Dansgaard–Oeschger temperature oscillations (60–10 ka). Quaternary Science Reviews, Decadal-to-Millennial-Scale Climate Variability 21, 1153–1165. https://doi.org/10.1016/S0277-3791(01)00137-8	https://doi.org/10.1016/S0277-3791(01)00137-8	Cibicides wuellerstorfi	Cibicides wuellerstorfi (Schwager, 1866)	418063 (urn:lsid:marinespecies.org:taxname:418063)	418063	lsid:marinespecies.org:taxname:418063
SU90-24	1.4	21.845	LGM	C.wuel	4.87	4.87	3.8292	0.182	0.62	0.62	Elliot et al. (2002)	Elliot, M., Labeyrie, L., Duplessy, J.-C., 2002. Changes in North Atlantic deep-water formation associated with the Dansgaard–Oeschger temperature oscillations (60–10 ka). Quaternary Science Reviews, Decadal-to-Millennial-Scale Climate Variability 21, 1153–1165. https://doi.org/10.1016/S0277-3791(01)00137-8	https://doi.org/10.1016/S0277-3791(01)00137-8	Cibicides wuellerstorfi	Cibicides wuellerstorfi (Schwager, 1866)	418063 (urn:lsid:marinespecies.org:taxname:418063)	418063	lsid:marinespecies.org:taxname:418063
SU90-24	1.48	22.668	LGM	C.wuel	4.83	4.83	3.7958	0.182	0.79	0.79	Elliot et al. (2002)	Elliot, M., Labeyrie, L., Duplessy, J.-C., 2002. Changes in North Atlantic deep-water formation associated with the Dansgaard–Oeschger temperature oscillations (60–10 ka). Quaternary Science Reviews, Decadal-to-Millennial-Scale Climate Variability 21, 1153–1165. https://doi.org/10.1016/S0277-3791(01)00137-8	https://doi.org/10.1016/S0277-3791(01)00137-8	Cibicides wuellerstorfi	Cibicides wuellerstorfi (Schwager, 1866)	418063 (urn:lsid:marinespecies.org:taxname:418063)	418063	lsid:marinespecies.org:taxname:418063
SU90-24	1.49	22.77	LGM	C.wuel	4.48	4.48	3.4466	0.182	0.25	0.25	Elliot et al. (2002)	Elliot, M., Labeyrie, L., Duplessy, J.-C., 2002. Changes in North Atlantic deep-water formation associated with the Dansgaard–Oeschger temperature oscillations (60–10 ka). Quaternary Science Reviews, Decadal-to-Millennial-Scale Climate Variability 21, 1153–1165. https://doi.org/10.1016/S0277-3791(01)00137-8	https://doi.org/10.1016/S0277-3791(01)00137-8	Cibicides wuellerstorfi	Cibicides wuellerstorfi (Schwager, 1866)	418063 (urn:lsid:marinespecies.org:taxname:418063)	418063	lsid:marinespecies.org:taxname:418063
SU90-24	1.5	22.869	LGM	C.wuel	4.25	4.25	3.2175	0.182	0.62	0.62	Elliot et al. (2002)	Elliot, M., Labeyrie, L., Duplessy, J.-C., 2002. Changes in North Atlantic deep-water formation associated with the Dansgaard–Oeschger temperature oscillations (60–10 ka). Quaternary Science Reviews, Decadal-to-Millennial-Scale Climate Variability 21, 1153–1165. https://doi.org/10.1016/S0277-3791(01)00137-8	https://doi.org/10.1016/S0277-3791(01)00137-8	Cibicides wuellerstorfi	Cibicides wuellerstorfi (Schwager, 1866)	418063 (urn:lsid:marinespecies.org:taxname:418063)	418063	lsid:marinespecies.org:taxname:418063
162-980B	0.14	0.9574	LH	C.wuel	2.3534	2.3534	2.3518	0.513	0.6624	0.6624	Crocker et al. (2016)	Crocker, A.J., Chalk, T.B., Bailey, I., Spencer, M.R., Gutjahr, M., Foster, G.L., Wilson, P.A., 2016. Geochemical response of the mid-depth Northeast Atlantic Ocean to freshwater input during Heinrich events 1 to 4. Quaternary Science Reviews 151, 236–254. https://doi.org/10.1016/j.quascirev.2016.08.035	https://doi.org/10.1016/j.quascirev.2016.08.035	Cibicides wuellerstorfi	Cibicides wuellerstorfi (Schwager, 1866)	418063 (urn:lsid:marinespecies.org:taxname:418063)	418063	lsid:marinespecies.org:taxname:418063
162-980B	0.22	1.0863	LH	C.wuel	2.4389	2.4389	2.4373	0.513	1.0383	1.0383	Crocker et al. (2016)	Crocker, A.J., Chalk, T.B., Bailey, I., Spencer, M.R., Gutjahr, M., Foster, G.L., Wilson, P.A., 2016. Geochemical response of the mid-depth Northeast Atlantic Ocean to freshwater input during Heinrich events 1 to 4. Quaternary Science Reviews 151, 236–254. https://doi.org/10.1016/j.quascirev.2016.08.035	https://doi.org/10.1016/j.quascirev.2016.08.035	Cibicides wuellerstorfi	Cibicides wuellerstorfi (Schwager, 1866)	418063 (urn:lsid:marinespecies.org:taxname:418063)	418063	lsid:marinespecies.org:taxname:418063
162-980B	0.31	1.2314	LH	C.wuel	2.2003	2.2003	2.1987	0.513	0.9107	0.9107	Crocker et al. (2016)	Crocker, A.J., Chalk, T.B., Bailey, I., Spencer, M.R., Gutjahr, M., Foster, G.L., Wilson, P.A., 2016. Geochemical response of the mid-depth Northeast Atlantic Ocean to freshwater input during Heinrich events 1 to 4. Quaternary Science Reviews 151, 236–254. https://doi.org/10.1016/j.quascirev.2016.08.035	https://doi.org/10.1016/j.quascirev.2016.08.035	Cibicides wuellerstorfi	Cibicides wuellerstorfi (Schwager, 1866)	418063 (urn:lsid:marinespecies.org:taxname:418063)	418063	lsid:marinespecies.org:taxname:418063
162-980B	0.38	1.4051	LH	C.wuel	2.0664	2.0664	2.0647	0.513	0.719	0.719	Crocker et al. (2016)	Crocker, A.J., Chalk, T.B., Bailey, I., Spencer, M.R., Gutjahr, M., Foster, G.L., Wilson, P.A., 2016. Geochemical response of the mid-depth Northeast Atlantic Ocean to freshwater input during Heinrich events 1 to 4. Quaternary Science Reviews 151, 236–254. https://doi.org/10.1016/j.quascirev.2016.08.035	https://doi.org/10.1016/j.quascirev.2016.08.035	Cibicides wuellerstorfi	Cibicides wuellerstorfi (Schwager, 1866)	418063 (urn:lsid:marinespecies.org:taxname:418063)	418063	lsid:marinespecies.org:taxname:418063
162-980B	0.46	1.7777	LH	C.wuel	2.3374	2.3374	2.3355	0.513	0.9847	0.9847	Crocker et al. (2016)	Crocker, A.J., Chalk, T.B., Bailey, I., Spencer, M.R., Gutjahr, M., Foster, G.L., Wilson, P.A., 2016. Geochemical response of the mid-depth Northeast Atlantic Ocean to freshwater input during Heinrich events 1 to 4. Quaternary Science Reviews 151, 236–254. https://doi.org/10.1016/j.quascirev.2016.08.035	https://doi.org/10.1016/j.quascirev.2016.08.035	Cibicides wuellerstorfi	Cibicides wuellerstorfi (Schwager, 1866)	418063 (urn:lsid:marinespecies.org:taxname:418063)	418063	lsid:marinespecies.org:taxname:418063
162-980B	0.54	2.1502	LH	C.wuel	2.3386	2.3386	2.3365	0.513	0.8498	0.8498	Crocker et al. (2016)	Crocker, A.J., Chalk, T.B., Bailey, I., Spencer, M.R., Gutjahr, M., Foster, G.L., Wilson, P.A., 2016. Geochemical response of the mid-depth Northeast Atlantic Ocean to freshwater input during Heinrich events 1 to 4. Quaternary Science Reviews 151, 236–254. https://doi.org/10.1016/j.quascirev.2016.08.035	https://doi.org/10.1016/j.quascirev.2016.08.035	Cibicides wuellerstorfi	Cibicides wuellerstorfi (Schwager, 1866)	418063 (urn:lsid:marinespecies.org:taxname:418063)	418063	lsid:marinespecies.org:taxname:418063
162-980B	0.62	2.5227	LH	C.wuel	2.3115	2.3115	2.3089	0.513	1.004	1.004	Crocker et al. (2016)	Crocker, A.J., Chalk, T.B., Bailey, I., Spencer, M.R., Gutjahr, M., Foster, G.L., Wilson, P.A., 2016. Geochemical response of the mid-depth Northeast Atlantic Ocean to freshwater input during Heinrich events 1 to 4. Quaternary Science Reviews 151, 236–254. https://doi.org/10.1016/j.quascirev.2016.08.035	https://doi.org/10.1016/j.quascirev.2016.08.035	Cibicides wuellerstorfi	Cibicides wuellerstorfi (Schwager, 1866)	418063 (urn:lsid:marinespecies.org:taxname:418063)	418063	lsid:marinespecies.org:taxname:418063
162-980B	0.675	2.7904	LH	C.wuel	2.2626	2.2626	2.259	0.513	0.9822	0.9822	Crocker et al. (2016)	Crocker, A.J., Chalk, T.B., Bailey, I., Spencer, M.R., Gutjahr, M., Foster, G.L., Wilson, P.A., 2016. Geochemical response of the mid-depth Northeast Atlantic Ocean to freshwater input during Heinrich events 1 to 4. Quaternary Science Reviews 151, 236–254. https://doi.org/10.1016/j.quascirev.2016.08.035	https://doi.org/10.1016/j.quascirev.2016.08.035	Cibicides wuellerstorfi	Cibicides wuellerstorfi (Schwager, 1866)	418063 (urn:lsid:marinespecies.org:taxname:418063)	418063	lsid:marinespecies.org:taxname:418063
162-980B	0.78	3.3118	LH	C.wuel	1.8674	1.8674	1.862	0.513	0.6529	0.6529	Crocker et al. (2016)	Crocker, A.J., Chalk, T.B., Bailey, I., Spencer, M.R., Gutjahr, M., Foster, G.L., Wilson, P.A., 2016. Geochemical response of the mid-depth Northeast Atlantic Ocean to freshwater input during Heinrich events 1 to 4. Quaternary Science Reviews 151, 236–254. https://doi.org/10.1016/j.quascirev.2016.08.035	https://doi.org/10.1016/j.quascirev.2016.08.035	Cibicides wuellerstorfi	Cibicides wuellerstorfi (Schwager, 1866)	418063 (urn:lsid:marinespecies.org:taxname:418063)	418063	lsid:marinespecies.org:taxname:418063
162-980B	0.86	3.636	LH	C.wuel	2.376	2.376	2.3694	0.513	0.973	0.973	Crocker et al. (2016)	Crocker, A.J., Chalk, T.B., Bailey, I., Spencer, M.R., Gutjahr, M., Foster, G.L., Wilson, P.A., 2016. Geochemical response of the mid-depth Northeast Atlantic Ocean to freshwater input during Heinrich events 1 to 4. Quaternary Science Reviews 151, 236–254. https://doi.org/10.1016/j.quascirev.2016.08.035	https://doi.org/10.1016/j.quascirev.2016.08.035	Cibicides wuellerstorfi	Cibicides wuellerstorfi (Schwager, 1866)	418063 (urn:lsid:marinespecies.org:taxname:418063)	418063	lsid:marinespecies.org:taxname:418063
162-980B	0.94	4.1048	LH	C.wuel	2.0885	2.0885	2.0801	0.513	0.6371	0.6371	Crocker et al. (2016)	Crocker, A.J., Chalk, T.B., Bailey, I., Spencer, M.R., Gutjahr, M., Foster, G.L., Wilson, P.A., 2016. Geochemical response of the mid-depth Northeast Atlantic Ocean to freshwater input during Heinrich events 1 to 4. Quaternary Science Reviews 151, 236–254. https://doi.org/10.1016/j.quascirev.2016.08.035	https://doi.org/10.1016/j.quascirev.2016.08.035	Cibicides wuellerstorfi	Cibicides wuellerstorfi (Schwager, 1866)	418063 (urn:lsid:marinespecies.org:taxname:418063)	418063	lsid:marinespecies.org:taxname:418063
162-980B	1.02	4.5735	LH	C.wuel	2.3375	2.3375	2.3274	0.513	1.1314	1.1314	Crocker et al. (2016)	Crocker, A.J., Chalk, T.B., Bailey, I., Spencer, M.R., Gutjahr, M., Foster, G.L., Wilson, P.A., 2016. Geochemical response of the mid-depth Northeast Atlantic Ocean to freshwater input during Heinrich events 1 to 4. Quaternary Science Reviews 151, 236–254. https://doi.org/10.1016/j.quascirev.2016.08.035	https://doi.org/10.1016/j.quascirev.2016.08.035	Cibicides wuellerstorfi	Cibicides wuellerstorfi (Schwager, 1866)	418063 (urn:lsid:marinespecies.org:taxname:418063)	418063	lsid:marinespecies.org:taxname:418063
162-980B	1.06	4.7856	LH	C.wuel	2.2027	2.2027	2.1915	0.513	0.9087	0.9087	Crocker et al. (2016)	Crocker, A.J., Chalk, T.B., Bailey, I., Spencer, M.R., Gutjahr, M., Foster, G.L., Wilson, P.A., 2016. Geochemical response of the mid-depth Northeast Atlantic Ocean to freshwater input during Heinrich events 1 to 4. Quaternary Science Reviews 151, 236–254. https://doi.org/10.1016/j.quascirev.2016.08.035	https://doi.org/10.1016/j.quascirev.2016.08.035	Cibicides wuellerstorfi	Cibicides wuellerstorfi (Schwager, 1866)	418063 (urn:lsid:marinespecies.org:taxname:418063)	418063	lsid:marinespecies.org:taxname:418063
162-980B	1.18	5.3748		C.wuel	2.3805	2.3805	2.3635	0.513	0.9638	0.9638	Crocker et al. (2016)	Crocker, A.J., Chalk, T.B., Bailey, I., Spencer, M.R., Gutjahr, M., Foster, G.L., Wilson, P.A., 2016. Geochemical response of the mid-depth Northeast Atlantic Ocean to freshwater input during Heinrich events 1 to 4. Quaternary Science Reviews 151, 236–254. https://doi.org/10.1016/j.quascirev.2016.08.035	https://doi.org/10.1016/j.quascirev.2016.08.035	Cibicides wuellerstorfi	Cibicides wuellerstorfi (Schwager, 1866)	418063 (urn:lsid:marinespecies.org:taxname:418063)	418063	lsid:marinespecies.org:taxname:418063
162-980B	1.26	5.982		C.wuel	2.2618	2.2618	2.239	0.513	0.8042	0.8042	Crocker et al. (2016)	Crocker, A.J., Chalk, T.B., Bailey, I., Spencer, M.R., Gutjahr, M., Foster, G.L., Wilson, P.A., 2016. Geochemical response of the mid-depth Northeast Atlantic Ocean to freshwater input during Heinrich events 1 to 4. Quaternary Science Reviews 151, 236–254. https://doi.org/10.1016/j.quascirev.2016.08.035	https://doi.org/10.1016/j.quascirev.2016.08.035	Cibicides wuellerstorfi	Cibicides wuellerstorfi (Schwager, 1866)	418063 (urn:lsid:marinespecies.org:taxname:418063)	418063	lsid:marinespecies.org:taxname:418063
162-980B	1.33	6.5133		C.wuel	2.4041	2.4041	2.3763	0.513	1.1618	1.1618	Crocker et al. (2016)	Crocker, A.J., Chalk, T.B., Bailey, I., Spencer, M.R., Gutjahr, M., Foster, G.L., Wilson, P.A., 2016. Geochemical response of the mid-depth Northeast Atlantic Ocean to freshwater input during Heinrich events 1 to 4. Quaternary Science Reviews 151, 236–254. https://doi.org/10.1016/j.quascirev.2016.08.035	https://doi.org/10.1016/j.quascirev.2016.08.035	Cibicides wuellerstorfi	Cibicides wuellerstorfi (Schwager, 1866)	418063 (urn:lsid:marinespecies.org:taxname:418063)	418063	lsid:marinespecies.org:taxname:418063
162-980B	1.42	6.9791		C.wuel	2.0754	2.0754	2.0343	0.513	0.8743	0.8743	Crocker et al. (2016)	Crocker, A.J., Chalk, T.B., Bailey, I., Spencer, M.R., Gutjahr, M., Foster, G.L., Wilson, P.A., 2016. Geochemical response of the mid-depth Northeast Atlantic Ocean to freshwater input during Heinrich events 1 to 4. Quaternary Science Reviews 151, 236–254. https://doi.org/10.1016/j.quascirev.2016.08.035	https://doi.org/10.1016/j.quascirev.2016.08.035	Cibicides wuellerstorfi	Cibicides wuellerstorfi (Schwager, 1866)	418063 (urn:lsid:marinespecies.org:taxname:418063)	418063	lsid:marinespecies.org:taxname:418063
162-980B	1.48	7.2172		C.wuel	2.3727	2.3727	2.3192	0.513	1.1106	1.1106	Crocker et al. (2016)	Crocker, A.J., Chalk, T.B., Bailey, I., Spencer, M.R., Gutjahr, M., Foster, G.L., Wilson, P.A., 2016. Geochemical response of the mid-depth Northeast Atlantic Ocean to freshwater input during Heinrich events 1 to 4. Quaternary Science Reviews 151, 236–254. https://doi.org/10.1016/j.quascirev.2016.08.035	https://doi.org/10.1016/j.quascirev.2016.08.035	Cibicides wuellerstorfi	Cibicides wuellerstorfi (Schwager, 1866)	418063 (urn:lsid:marinespecies.org:taxname:418063)	418063	lsid:marinespecies.org:taxname:418063
162-980B	1.56	7.5347		C.wuel	2.355	2.355	2.2848	0.513	0.7163	0.7163	Crocker et al. (2016)	Crocker, A.J., Chalk, T.B., Bailey, I., Spencer, M.R., Gutjahr, M., Foster, G.L., Wilson, P.A., 2016. Geochemical response of the mid-depth Northeast Atlantic Ocean to freshwater input during Heinrich events 1 to 4. Quaternary Science Reviews 151, 236–254. https://doi.org/10.1016/j.quascirev.2016.08.035	https://doi.org/10.1016/j.quascirev.2016.08.035	Cibicides wuellerstorfi	Cibicides wuellerstorfi (Schwager, 1866)	418063 (urn:lsid:marinespecies.org:taxname:418063)	418063	lsid:marinespecies.org:taxname:418063
162-980B	1.64	7.8433		C.wuel	2.2497	2.2497	2.1634	0.513	0.9082	0.9082	Crocker et al. (2016)	Crocker, A.J., Chalk, T.B., Bailey, I., Spencer, M.R., Gutjahr, M., Foster, G.L., Wilson, P.A., 2016. Geochemical response of the mid-depth Northeast Atlantic Ocean to freshwater input during Heinrich events 1 to 4. Quaternary Science Reviews 151, 236–254. https://doi.org/10.1016/j.quascirev.2016.08.035	https://doi.org/10.1016/j.quascirev.2016.08.035	Cibicides wuellerstorfi	Cibicides wuellerstorfi (Schwager, 1866)	418063 (urn:lsid:marinespecies.org:taxname:418063)	418063	lsid:marinespecies.org:taxname:418063
162-980B	1.73	8.2119		C.wuel	2.4135	2.4135	2.303	0.513	0.8513	0.8513	Crocker et al. (2016)	Crocker, A.J., Chalk, T.B., Bailey, I., Spencer, M.R., Gutjahr, M., Foster, G.L., Wilson, P.A., 2016. Geochemical response of the mid-depth Northeast Atlantic Ocean to freshwater input during Heinrich events 1 to 4. Quaternary Science Reviews 151, 236–254. https://doi.org/10.1016/j.quascirev.2016.08.035	https://doi.org/10.1016/j.quascirev.2016.08.035	Cibicides wuellerstorfi	Cibicides wuellerstorfi (Schwager, 1866)	418063 (urn:lsid:marinespecies.org:taxname:418063)	418063	lsid:marinespecies.org:taxname:418063
162-980B	1.8	8.6176		C.wuel	2.1933	2.1933	2.0438	0.513	0.8207	0.8207	Crocker et al. (2016)	Crocker, A.J., Chalk, T.B., Bailey, I., Spencer, M.R., Gutjahr, M., Foster, G.L., Wilson, P.A., 2016. Geochemical response of the mid-depth Northeast Atlantic Ocean to freshwater input during Heinrich events 1 to 4. Quaternary Science Reviews 151, 236–254. https://doi.org/10.1016/j.quascirev.2016.08.035	https://doi.org/10.1016/j.quascirev.2016.08.035	Cibicides wuellerstorfi	Cibicides wuellerstorfi (Schwager, 1866)	418063 (urn:lsid:marinespecies.org:taxname:418063)	418063	lsid:marinespecies.org:taxname:418063
162-980B	1.89	9.1393		C.wuel	2.5547	2.5547	2.3365	0.513	0.8819	0.8819	Crocker et al. (2016)	Crocker, A.J., Chalk, T.B., Bailey, I., Spencer, M.R., Gutjahr, M., Foster, G.L., Wilson, P.A., 2016. Geochemical response of the mid-depth Northeast Atlantic Ocean to freshwater input during Heinrich events 1 to 4. Quaternary Science Reviews 151, 236–254. https://doi.org/10.1016/j.quascirev.2016.08.035	https://doi.org/10.1016/j.quascirev.2016.08.035	Cibicides wuellerstorfi	Cibicides wuellerstorfi (Schwager, 1866)	418063 (urn:lsid:marinespecies.org:taxname:418063)	418063	lsid:marinespecies.org:taxname:418063
162-980B	1.96	9.545		C.wuel	2.3038	2.3038	2.0402	0.513	0.7805	0.7805	Crocker et al. (2016)	Crocker, A.J., Chalk, T.B., Bailey, I., Spencer, M.R., Gutjahr, M., Foster, G.L., Wilson, P.A., 2016. Geochemical response of the mid-depth Northeast Atlantic Ocean to freshwater input during Heinrich events 1 to 4. Quaternary Science Reviews 151, 236–254. https://doi.org/10.1016/j.quascirev.2016.08.035	https://doi.org/10.1016/j.quascirev.2016.08.035	Cibicides wuellerstorfi	Cibicides wuellerstorfi (Schwager, 1866)	418063 (urn:lsid:marinespecies.org:taxname:418063)	418063	lsid:marinespecies.org:taxname:418063
162-980B	2.04	9.7736		C.wuel	2.232	2.232	1.9501	0.513	0.7607	0.7607	Crocker et al. (2016)	Crocker, A.J., Chalk, T.B., Bailey, I., Spencer, M.R., Gutjahr, M., Foster, G.L., Wilson, P.A., 2016. Geochemical response of the mid-depth Northeast Atlantic Ocean to freshwater input during Heinrich events 1 to 4. Quaternary Science Reviews 151, 236–254. https://doi.org/10.1016/j.quascirev.2016.08.035	https://doi.org/10.1016/j.quascirev.2016.08.035	Cibicides wuellerstorfi	Cibicides wuellerstorfi (Schwager, 1866)	418063 (urn:lsid:marinespecies.org:taxname:418063)	418063	lsid:marinespecies.org:taxname:418063
162-980B	2.12	10.0021		C.wuel	2.4736	2.4736	2.1684	0.513	0.7933	0.7933	Crocker et al. (2016)	Crocker, A.J., Chalk, T.B., Bailey, I., Spencer, M.R., Gutjahr, M., Foster, G.L., Wilson, P.A., 2016. Geochemical response of the mid-depth Northeast Atlantic Ocean to freshwater input during Heinrich events 1 to 4. Quaternary Science Reviews 151, 236–254. https://doi.org/10.1016/j.quascirev.2016.08.035	https://doi.org/10.1016/j.quascirev.2016.08.035	Cibicides wuellerstorfi	Cibicides wuellerstorfi (Schwager, 1866)	418063 (urn:lsid:marinespecies.org:taxname:418063)	418063	lsid:marinespecies.org:taxname:418063
162-980B	2.19	10.2021		C.wuel	2.4958	2.4958	2.1695	0.513	0.6239	0.6239	Crocker et al. (2016)	Crocker, A.J., Chalk, T.B., Bailey, I., Spencer, M.R., Gutjahr, M., Foster, G.L., Wilson, P.A., 2016. Geochemical response of the mid-depth Northeast Atlantic Ocean to freshwater input during Heinrich events 1 to 4. Quaternary Science Reviews 151, 236–254. https://doi.org/10.1016/j.quascirev.2016.08.035	https://doi.org/10.1016/j.quascirev.2016.08.035	Cibicides wuellerstorfi	Cibicides wuellerstorfi (Schwager, 1866)	418063 (urn:lsid:marinespecies.org:taxname:418063)	418063	lsid:marinespecies.org:taxname:418063
162-980B	2.28	10.4593		C.wuel	2.4265	2.4265	2.0727	0.513	0.5555	0.5555	Crocker et al. (2016)	Crocker, A.J., Chalk, T.B., Bailey, I., Spencer, M.R., Gutjahr, M., Foster, G.L., Wilson, P.A., 2016. Geochemical response of the mid-depth Northeast Atlantic Ocean to freshwater input during Heinrich events 1 to 4. Quaternary Science Reviews 151, 236–254. https://doi.org/10.1016/j.quascirev.2016.08.035	https://doi.org/10.1016/j.quascirev.2016.08.035	Cibicides wuellerstorfi	Cibicides wuellerstorfi (Schwager, 1866)	418063 (urn:lsid:marinespecies.org:taxname:418063)	418063	lsid:marinespecies.org:taxname:418063
162-980B	2.44	10.694		C.wuel	2.3625	2.3625	1.9799	0.513	0.4207	0.4207	Crocker et al. (2016)	Crocker, A.J., Chalk, T.B., Bailey, I., Spencer, M.R., Gutjahr, M., Foster, G.L., Wilson, P.A., 2016. Geochemical response of the mid-depth Northeast Atlantic Ocean to freshwater input during Heinrich events 1 to 4. Quaternary Science Reviews 151, 236–254. https://doi.org/10.1016/j.quascirev.2016.08.035	https://doi.org/10.1016/j.quascirev.2016.08.035	Cibicides wuellerstorfi	Cibicides wuellerstorfi (Schwager, 1866)	418063 (urn:lsid:marinespecies.org:taxname:418063)	418063	lsid:marinespecies.org:taxname:418063
162-980B	2.86	11.4942		C.wuel	2.5428	2.5428	2.0645	0.513	0.6756	0.6756	Crocker et al. (2016)	Crocker, A.J., Chalk, T.B., Bailey, I., Spencer, M.R., Gutjahr, M., Foster, G.L., Wilson, P.A., 2016. Geochemical response of the mid-depth Northeast Atlantic Ocean to freshwater input during Heinrich events 1 to 4. Quaternary Science Reviews 151, 236–254. https://doi.org/10.1016/j.quascirev.2016.08.035	https://doi.org/10.1016/j.quascirev.2016.08.035	Cibicides wuellerstorfi	Cibicides wuellerstorfi (Schwager, 1866)	418063 (urn:lsid:marinespecies.org:taxname:418063)	418063	lsid:marinespecies.org:taxname:418063
162-980B	2.92	11.6153		C.wuel	2.3883	2.3883	1.9073	0.513	0.4208	0.4208	Crocker et al. (2016)	Crocker, A.J., Chalk, T.B., Bailey, I., Spencer, M.R., Gutjahr, M., Foster, G.L., Wilson, P.A., 2016. Geochemical response of the mid-depth Northeast Atlantic Ocean to freshwater input during Heinrich events 1 to 4. Quaternary Science Reviews 151, 236–254. https://doi.org/10.1016/j.quascirev.2016.08.035	https://doi.org/10.1016/j.quascirev.2016.08.035	Cibicides wuellerstorfi	Cibicides wuellerstorfi (Schwager, 1866)	418063 (urn:lsid:marinespecies.org:taxname:418063)	418063	lsid:marinespecies.org:taxname:418063
162-980B	3	11.9416		C.wuel	2.652	2.652	2.1639	0.513	0.3473	0.3473	Crocker et al. (2016)	Crocker, A.J., Chalk, T.B., Bailey, I., Spencer, M.R., Gutjahr, M., Foster, G.L., Wilson, P.A., 2016. Geochemical response of the mid-depth Northeast Atlantic Ocean to freshwater input during Heinrich events 1 to 4. Quaternary Science Reviews 151, 236–254. https://doi.org/10.1016/j.quascirev.2016.08.035	https://doi.org/10.1016/j.quascirev.2016.08.035	Cibicides wuellerstorfi	Cibicides wuellerstorfi (Schwager, 1866)	418063 (urn:lsid:marinespecies.org:taxname:418063)	418063	lsid:marinespecies.org:taxname:418063
162-980B	3.09	12.8362		C.wuel	2.6067	2.6067	2.064	0.513	0.293	0.293	Crocker et al. (2016)	Crocker, A.J., Chalk, T.B., Bailey, I., Spencer, M.R., Gutjahr, M., Foster, G.L., Wilson, P.A., 2016. Geochemical response of the mid-depth Northeast Atlantic Ocean to freshwater input during Heinrich events 1 to 4. Quaternary Science Reviews 151, 236–254. https://doi.org/10.1016/j.quascirev.2016.08.035	https://doi.org/10.1016/j.quascirev.2016.08.035	Cibicides wuellerstorfi	Cibicides wuellerstorfi (Schwager, 1866)	418063 (urn:lsid:marinespecies.org:taxname:418063)	418063	lsid:marinespecies.org:taxname:418063
162-980B	3.17	13.6012		C.wuel	3.2212	3.2212	2.6116	0.513	0.6511	0.6511	Crocker et al. (2016)	Crocker, A.J., Chalk, T.B., Bailey, I., Spencer, M.R., Gutjahr, M., Foster, G.L., Wilson, P.A., 2016. Geochemical response of the mid-depth Northeast Atlantic Ocean to freshwater input during Heinrich events 1 to 4. Quaternary Science Reviews 151, 236–254. https://doi.org/10.1016/j.quascirev.2016.08.035	https://doi.org/10.1016/j.quascirev.2016.08.035	Cibicides wuellerstorfi	Cibicides wuellerstorfi (Schwager, 1866)	418063 (urn:lsid:marinespecies.org:taxname:418063)	418063	lsid:marinespecies.org:taxname:418063
162-980B	3.25	13.7349		C.wuel	3.2221	3.2221	2.5991	0.513	0.8534	0.8534	Crocker et al. (2016)	Crocker, A.J., Chalk, T.B., Bailey, I., Spencer, M.R., Gutjahr, M., Foster, G.L., Wilson, P.A., 2016. Geochemical response of the mid-depth Northeast Atlantic Ocean to freshwater input during Heinrich events 1 to 4. Quaternary Science Reviews 151, 236–254. https://doi.org/10.1016/j.quascirev.2016.08.035	https://doi.org/10.1016/j.quascirev.2016.08.035	Cibicides wuellerstorfi	Cibicides wuellerstorfi (Schwager, 1866)	418063 (urn:lsid:marinespecies.org:taxname:418063)	418063	lsid:marinespecies.org:taxname:418063
162-980B	3.33	13.8834		C.wuel	3.3319	3.3319	2.6832	0.513	0.3571	0.3571	Crocker et al. (2016)	Crocker, A.J., Chalk, T.B., Bailey, I., Spencer, M.R., Gutjahr, M., Foster, G.L., Wilson, P.A., 2016. Geochemical response of the mid-depth Northeast Atlantic Ocean to freshwater input during Heinrich events 1 to 4. Quaternary Science Reviews 151, 236–254. https://doi.org/10.1016/j.quascirev.2016.08.035	https://doi.org/10.1016/j.quascirev.2016.08.035	Cibicides wuellerstorfi	Cibicides wuellerstorfi (Schwager, 1866)	418063 (urn:lsid:marinespecies.org:taxname:418063)	418063	lsid:marinespecies.org:taxname:418063
162-980B	3.64	15.1112	HS1	C.wuel	3.208	3.208	2.4239	0.513	0.5138	0.5138	Crocker et al. (2016)	Crocker, A.J., Chalk, T.B., Bailey, I., Spencer, M.R., Gutjahr, M., Foster, G.L., Wilson, P.A., 2016. Geochemical response of the mid-depth Northeast Atlantic Ocean to freshwater input during Heinrich events 1 to 4. Quaternary Science Reviews 151, 236–254. https://doi.org/10.1016/j.quascirev.2016.08.035	https://doi.org/10.1016/j.quascirev.2016.08.035	Cibicides wuellerstorfi	Cibicides wuellerstorfi (Schwager, 1866)	418063 (urn:lsid:marinespecies.org:taxname:418063)	418063	lsid:marinespecies.org:taxname:418063
162-980B	3.73	15.7879	HS1	C.wuel	3.1099	3.1099	2.2228	0.513	0.1431	0.1431	Crocker et al. (2016)	Crocker, A.J., Chalk, T.B., Bailey, I., Spencer, M.R., Gutjahr, M., Foster, G.L., Wilson, P.A., 2016. Geochemical response of the mid-depth Northeast Atlantic Ocean to freshwater input during Heinrich events 1 to 4. Quaternary Science Reviews 151, 236–254. https://doi.org/10.1016/j.quascirev.2016.08.035	https://doi.org/10.1016/j.quascirev.2016.08.035	Cibicides wuellerstorfi	Cibicides wuellerstorfi (Schwager, 1866)	418063 (urn:lsid:marinespecies.org:taxname:418063)	418063	lsid:marinespecies.org:taxname:418063
162-980B	3.81	16.462	HS1	C.wuel	3.2617	3.2617	2.302	0.513	-0.0389	-0.0389	Crocker et al. (2016)	Crocker, A.J., Chalk, T.B., Bailey, I., Spencer, M.R., Gutjahr, M., Foster, G.L., Wilson, P.A., 2016. Geochemical response of the mid-depth Northeast Atlantic Ocean to freshwater input during Heinrich events 1 to 4. Quaternary Science Reviews 151, 236–254. https://doi.org/10.1016/j.quascirev.2016.08.035	https://doi.org/10.1016/j.quascirev.2016.08.035	Cibicides wuellerstorfi	Cibicides wuellerstorfi (Schwager, 1866)	418063 (urn:lsid:marinespecies.org:taxname:418063)	418063	lsid:marinespecies.org:taxname:418063
162-980B	3.89	16.9443	HS1	C.wuel	3.3254	3.3254	2.36	0.513	0.0234	0.0234	Crocker et al. (2016)	Crocker, A.J., Chalk, T.B., Bailey, I., Spencer, M.R., Gutjahr, M., Foster, G.L., Wilson, P.A., 2016. Geochemical response of the mid-depth Northeast Atlantic Ocean to freshwater input during Heinrich events 1 to 4. Quaternary Science Reviews 151, 236–254. https://doi.org/10.1016/j.quascirev.2016.08.035	https://doi.org/10.1016/j.quascirev.2016.08.035	Cibicides wuellerstorfi	Cibicides wuellerstorfi (Schwager, 1866)	418063 (urn:lsid:marinespecies.org:taxname:418063)	418063	lsid:marinespecies.org:taxname:418063
162-980B	3.97	17.4266	HS1	C.wuel	3.4946	3.4946	2.5335	0.513	0.055	0.055	Crocker et al. (2016)	Crocker, A.J., Chalk, T.B., Bailey, I., Spencer, M.R., Gutjahr, M., Foster, G.L., Wilson, P.A., 2016. Geochemical response of the mid-depth Northeast Atlantic Ocean to freshwater input during Heinrich events 1 to 4. Quaternary Science Reviews 151, 236–254. https://doi.org/10.1016/j.quascirev.2016.08.035	https://doi.org/10.1016/j.quascirev.2016.08.035	Cibicides wuellerstorfi	Cibicides wuellerstorfi (Schwager, 1866)	418063 (urn:lsid:marinespecies.org:taxname:418063)	418063	lsid:marinespecies.org:taxname:418063
162-980B	4.05	17.909		C.wuel	3.414	3.414	2.4567	0.513	0.0893	0.0893	Crocker et al. (2016)	Crocker, A.J., Chalk, T.B., Bailey, I., Spencer, M.R., Gutjahr, M., Foster, G.L., Wilson, P.A., 2016. Geochemical response of the mid-depth Northeast Atlantic Ocean to freshwater input during Heinrich events 1 to 4. Quaternary Science Reviews 151, 236–254. https://doi.org/10.1016/j.quascirev.2016.08.035	https://doi.org/10.1016/j.quascirev.2016.08.035	Cibicides wuellerstorfi	Cibicides wuellerstorfi (Schwager, 1866)	418063 (urn:lsid:marinespecies.org:taxname:418063)	418063	lsid:marinespecies.org:taxname:418063
162-980B	4.13	18.3676		C.wuel	3.7658	3.7658	2.806	0.513	0.2426	0.2426	Crocker et al. (2016)	Crocker, A.J., Chalk, T.B., Bailey, I., Spencer, M.R., Gutjahr, M., Foster, G.L., Wilson, P.A., 2016. Geochemical response of the mid-depth Northeast Atlantic Ocean to freshwater input during Heinrich events 1 to 4. Quaternary Science Reviews 151, 236–254. https://doi.org/10.1016/j.quascirev.2016.08.035	https://doi.org/10.1016/j.quascirev.2016.08.035	Cibicides wuellerstorfi	Cibicides wuellerstorfi (Schwager, 1866)	418063 (urn:lsid:marinespecies.org:taxname:418063)	418063	lsid:marinespecies.org:taxname:418063
162-980A	4.0563	17.9467		C.wuel	4.1686	4.1686	3.2114	0.513	0.6439	0.6439	Crocker et al. (2016)	Crocker, A.J., Chalk, T.B., Bailey, I., Spencer, M.R., Gutjahr, M., Foster, G.L., Wilson, P.A., 2016. Geochemical response of the mid-depth Northeast Atlantic Ocean to freshwater input during Heinrich events 1 to 4. Quaternary Science Reviews 151, 236–254. https://doi.org/10.1016/j.quascirev.2016.08.035	https://doi.org/10.1016/j.quascirev.2016.08.035	Cibicides wuellerstorfi	Cibicides wuellerstorfi (Schwager, 1866)	418063 (urn:lsid:marinespecies.org:taxname:418063)	418063	lsid:marinespecies.org:taxname:418063
162-980A	4.0791	18.0844		C.wuel	4.1974	4.1974	3.2402	0.513	0.6978	0.6978	Crocker et al. (2016)	Crocker, A.J., Chalk, T.B., Bailey, I., Spencer, M.R., Gutjahr, M., Foster, G.L., Wilson, P.A., 2016. Geochemical response of the mid-depth Northeast Atlantic Ocean to freshwater input during Heinrich events 1 to 4. Quaternary Science Reviews 151, 236–254. https://doi.org/10.1016/j.quascirev.2016.08.035	https://doi.org/10.1016/j.quascirev.2016.08.035	Cibicides wuellerstorfi	Cibicides wuellerstorfi (Schwager, 1866)	418063 (urn:lsid:marinespecies.org:taxname:418063)	418063	lsid:marinespecies.org:taxname:418063
162-980A	4.1248	18.3484		C.wuel	4.1875	4.1875	3.2282	0.513	0.6278	0.6278	Crocker et al. (2016)	Crocker, A.J., Chalk, T.B., Bailey, I., Spencer, M.R., Gutjahr, M., Foster, G.L., Wilson, P.A., 2016. Geochemical response of the mid-depth Northeast Atlantic Ocean to freshwater input during Heinrich events 1 to 4. Quaternary Science Reviews 151, 236–254. https://doi.org/10.1016/j.quascirev.2016.08.035	https://doi.org/10.1016/j.quascirev.2016.08.035	Cibicides wuellerstorfi	Cibicides wuellerstorfi (Schwager, 1866)	418063 (urn:lsid:marinespecies.org:taxname:418063)	418063	lsid:marinespecies.org:taxname:418063
162-980A	4.1704	18.5154		C.wuel	4.3069	4.3069	3.3432	0.513	0.7615	0.7615	Crocker et al. (2016)	Crocker, A.J., Chalk, T.B., Bailey, I., Spencer, M.R., Gutjahr, M., Foster, G.L., Wilson, P.A., 2016. Geochemical response of the mid-depth Northeast Atlantic Ocean to freshwater input during Heinrich events 1 to 4. Quaternary Science Reviews 151, 236–254. https://doi.org/10.1016/j.quascirev.2016.08.035	https://doi.org/10.1016/j.quascirev.2016.08.035	Cibicides wuellerstorfi	Cibicides wuellerstorfi (Schwager, 1866)	418063 (urn:lsid:marinespecies.org:taxname:418063)	418063	lsid:marinespecies.org:taxname:418063
162-980A	4.1932	18.5989		C.wuel	4.1846	4.1846	3.218	0.513	0.76	0.76	Crocker et al. (2016)	Crocker, A.J., Chalk, T.B., Bailey, I., Spencer, M.R., Gutjahr, M., Foster, G.L., Wilson, P.A., 2016. Geochemical response of the mid-depth Northeast Atlantic Ocean to freshwater input during Heinrich events 1 to 4. Quaternary Science Reviews 151, 236–254. https://doi.org/10.1016/j.quascirev.2016.08.035	https://doi.org/10.1016/j.quascirev.2016.08.035	Cibicides wuellerstorfi	Cibicides wuellerstorfi (Schwager, 1866)	418063 (urn:lsid:marinespecies.org:taxname:418063)	418063	lsid:marinespecies.org:taxname:418063
162-980A	4.2161	18.6824		C.wuel	4.2396	4.2396	3.2698	0.513	0.8265	0.8265	Crocker et al. (2016)	Crocker, A.J., Chalk, T.B., Bailey, I., Spencer, M.R., Gutjahr, M., Foster, G.L., Wilson, P.A., 2016. Geochemical response of the mid-depth Northeast Atlantic Ocean to freshwater input during Heinrich events 1 to 4. Quaternary Science Reviews 151, 236–254. https://doi.org/10.1016/j.quascirev.2016.08.035	https://doi.org/10.1016/j.quascirev.2016.08.035	Cibicides wuellerstorfi	Cibicides wuellerstorfi (Schwager, 1866)	418063 (urn:lsid:marinespecies.org:taxname:418063)	418063	lsid:marinespecies.org:taxname:418063
162-980A	4.2617	18.8495		C.wuel	4.4305	4.4305	3.4536	0.513	0.8088	0.8088	Crocker et al. (2016)	Crocker, A.J., Chalk, T.B., Bailey, I., Spencer, M.R., Gutjahr, M., Foster, G.L., Wilson, P.A., 2016. Geochemical response of the mid-depth Northeast Atlantic Ocean to freshwater input during Heinrich events 1 to 4. Quaternary Science Reviews 151, 236–254. https://doi.org/10.1016/j.quascirev.2016.08.035	https://doi.org/10.1016/j.quascirev.2016.08.035	Cibicides wuellerstorfi	Cibicides wuellerstorfi (Schwager, 1866)	418063 (urn:lsid:marinespecies.org:taxname:418063)	418063	lsid:marinespecies.org:taxname:418063
162-980A	4.2846	19.0059	LGM	C.wuel	4.2588	4.2588	3.2752	0.513	0.777	0.777	Crocker et al. (2016)	Crocker, A.J., Chalk, T.B., Bailey, I., Spencer, M.R., Gutjahr, M., Foster, G.L., Wilson, P.A., 2016. Geochemical response of the mid-depth Northeast Atlantic Ocean to freshwater input during Heinrich events 1 to 4. Quaternary Science Reviews 151, 236–254. https://doi.org/10.1016/j.quascirev.2016.08.035	https://doi.org/10.1016/j.quascirev.2016.08.035	Cibicides wuellerstorfi	Cibicides wuellerstorfi (Schwager, 1866)	418063 (urn:lsid:marinespecies.org:taxname:418063)	418063	lsid:marinespecies.org:taxname:418063
162-980A	4.3302	19.4323	LGM	C.wuel	4.338	4.338	3.3353	0.513	0.8017	0.8017	Crocker et al. (2016)	Crocker, A.J., Chalk, T.B., Bailey, I., Spencer, M.R., Gutjahr, M., Foster, G.L., Wilson, P.A., 2016. Geochemical response of the mid-depth Northeast Atlantic Ocean to freshwater input during Heinrich events 1 to 4. Quaternary Science Reviews 151, 236–254. https://doi.org/10.1016/j.quascirev.2016.08.035	https://doi.org/10.1016/j.quascirev.2016.08.035	Cibicides wuellerstorfi	Cibicides wuellerstorfi (Schwager, 1866)	418063 (urn:lsid:marinespecies.org:taxname:418063)	418063	lsid:marinespecies.org:taxname:418063
162-980A	4.3531	19.4909	LGM	C.wuel	4.2391	4.2391	3.2335	0.513	0.7117	0.7117	Crocker et al. (2016)	Crocker, A.J., Chalk, T.B., Bailey, I., Spencer, M.R., Gutjahr, M., Foster, G.L., Wilson, P.A., 2016. Geochemical response of the mid-depth Northeast Atlantic Ocean to freshwater input during Heinrich events 1 to 4. Quaternary Science Reviews 151, 236–254. https://doi.org/10.1016/j.quascirev.2016.08.035	https://doi.org/10.1016/j.quascirev.2016.08.035	Cibicides wuellerstorfi	Cibicides wuellerstorfi (Schwager, 1866)	418063 (urn:lsid:marinespecies.org:taxname:418063)	418063	lsid:marinespecies.org:taxname:418063
162-980A	4.3987	19.6083	LGM	C.wuel	4.3007	4.3007	3.2892	0.513	0.7514	0.7514	Crocker et al. (2016)	Crocker, A.J., Chalk, T.B., Bailey, I., Spencer, M.R., Gutjahr, M., Foster, G.L., Wilson, P.A., 2016. Geochemical response of the mid-depth Northeast Atlantic Ocean to freshwater input during Heinrich events 1 to 4. Quaternary Science Reviews 151, 236–254. https://doi.org/10.1016/j.quascirev.2016.08.035	https://doi.org/10.1016/j.quascirev.2016.08.035	Cibicides wuellerstorfi	Cibicides wuellerstorfi (Schwager, 1866)	418063 (urn:lsid:marinespecies.org:taxname:418063)	418063	lsid:marinespecies.org:taxname:418063
162-980A	4.4215	19.673	LGM	C.wuel	4.0743	4.0743	3.0594	0.513	0.509	0.509	Crocker et al. (2016)	Crocker, A.J., Chalk, T.B., Bailey, I., Spencer, M.R., Gutjahr, M., Foster, G.L., Wilson, P.A., 2016. Geochemical response of the mid-depth Northeast Atlantic Ocean to freshwater input during Heinrich events 1 to 4. Quaternary Science Reviews 151, 236–254. https://doi.org/10.1016/j.quascirev.2016.08.035	https://doi.org/10.1016/j.quascirev.2016.08.035	Cibicides wuellerstorfi	Cibicides wuellerstorfi (Schwager, 1866)	418063 (urn:lsid:marinespecies.org:taxname:418063)	418063	lsid:marinespecies.org:taxname:418063
162-980A	4.4444	19.8214	LGM	C.wuel	4.2263	4.2263	3.2035	0.513	0.8571	0.8571	Crocker et al. (2016)	Crocker, A.J., Chalk, T.B., Bailey, I., Spencer, M.R., Gutjahr, M., Foster, G.L., Wilson, P.A., 2016. Geochemical response of the mid-depth Northeast Atlantic Ocean to freshwater input during Heinrich events 1 to 4. Quaternary Science Reviews 151, 236–254. https://doi.org/10.1016/j.quascirev.2016.08.035	https://doi.org/10.1016/j.quascirev.2016.08.035	Cibicides wuellerstorfi	Cibicides wuellerstorfi (Schwager, 1866)	418063 (urn:lsid:marinespecies.org:taxname:418063)	418063	lsid:marinespecies.org:taxname:418063
162-980A	4.49	20.1182	LGM	C.wuel	4.1483	4.1483	3.1109	0.513	0.6134	0.6134	Crocker et al. (2016)	Crocker, A.J., Chalk, T.B., Bailey, I., Spencer, M.R., Gutjahr, M., Foster, G.L., Wilson, P.A., 2016. Geochemical response of the mid-depth Northeast Atlantic Ocean to freshwater input during Heinrich events 1 to 4. Quaternary Science Reviews 151, 236–254. https://doi.org/10.1016/j.quascirev.2016.08.035	https://doi.org/10.1016/j.quascirev.2016.08.035	Cibicides wuellerstorfi	Cibicides wuellerstorfi (Schwager, 1866)	418063 (urn:lsid:marinespecies.org:taxname:418063)	418063	lsid:marinespecies.org:taxname:418063
162-980A	4.5129	20.2666	LGM	C.wuel	4.1955	4.1955	3.1516	0.513	0.8785	0.8785	Crocker et al. (2016)	Crocker, A.J., Chalk, T.B., Bailey, I., Spencer, M.R., Gutjahr, M., Foster, G.L., Wilson, P.A., 2016. Geochemical response of the mid-depth Northeast Atlantic Ocean to freshwater input during Heinrich events 1 to 4. Quaternary Science Reviews 151, 236–254. https://doi.org/10.1016/j.quascirev.2016.08.035	https://doi.org/10.1016/j.quascirev.2016.08.035	Cibicides wuellerstorfi	Cibicides wuellerstorfi (Schwager, 1866)	418063 (urn:lsid:marinespecies.org:taxname:418063)	418063	lsid:marinespecies.org:taxname:418063
162-980A	4.5357	20.3653	LGM	C.wuel	4.0759	4.0759	3.0288	0.513	0.6119	0.6119	Crocker et al. (2016)	Crocker, A.J., Chalk, T.B., Bailey, I., Spencer, M.R., Gutjahr, M., Foster, G.L., Wilson, P.A., 2016. Geochemical response of the mid-depth Northeast Atlantic Ocean to freshwater input during Heinrich events 1 to 4. Quaternary Science Reviews 151, 236–254. https://doi.org/10.1016/j.quascirev.2016.08.035	https://doi.org/10.1016/j.quascirev.2016.08.035	Cibicides wuellerstorfi	Cibicides wuellerstorfi (Schwager, 1866)	418063 (urn:lsid:marinespecies.org:taxname:418063)	418063	lsid:marinespecies.org:taxname:418063
162-980A	4.5585	20.4415	LGM	C.wuel	3.9703	3.9703	2.9213	0.513	0.5518	0.5518	Crocker et al. (2016)	Crocker, A.J., Chalk, T.B., Bailey, I., Spencer, M.R., Gutjahr, M., Foster, G.L., Wilson, P.A., 2016. Geochemical response of the mid-depth Northeast Atlantic Ocean to freshwater input during Heinrich events 1 to 4. Quaternary Science Reviews 151, 236–254. https://doi.org/10.1016/j.quascirev.2016.08.035	https://doi.org/10.1016/j.quascirev.2016.08.035	Cibicides wuellerstorfi	Cibicides wuellerstorfi (Schwager, 1866)	418063 (urn:lsid:marinespecies.org:taxname:418063)	418063	lsid:marinespecies.org:taxname:418063
162-980A	4.5813	20.5176	LGM	C.wuel	3.9643	3.9643	2.9146	0.513	0.6249	0.6249	Crocker et al. (2016)	Crocker, A.J., Chalk, T.B., Bailey, I., Spencer, M.R., Gutjahr, M., Foster, G.L., Wilson, P.A., 2016. Geochemical response of the mid-depth Northeast Atlantic Ocean to freshwater input during Heinrich events 1 to 4. Quaternary Science Reviews 151, 236–254. https://doi.org/10.1016/j.quascirev.2016.08.035	https://doi.org/10.1016/j.quascirev.2016.08.035	Cibicides wuellerstorfi	Cibicides wuellerstorfi (Schwager, 1866)	418063 (urn:lsid:marinespecies.org:taxname:418063)	418063	lsid:marinespecies.org:taxname:418063
162-980A	4.6042	20.5937	LGM	C.wuel	4.1641	4.1641	3.1141	0.513	0.7762	0.7762	Crocker et al. (2016)	Crocker, A.J., Chalk, T.B., Bailey, I., Spencer, M.R., Gutjahr, M., Foster, G.L., Wilson, P.A., 2016. Geochemical response of the mid-depth Northeast Atlantic Ocean to freshwater input during Heinrich events 1 to 4. Quaternary Science Reviews 151, 236–254. https://doi.org/10.1016/j.quascirev.2016.08.035	https://doi.org/10.1016/j.quascirev.2016.08.035	Cibicides wuellerstorfi	Cibicides wuellerstorfi (Schwager, 1866)	418063 (urn:lsid:marinespecies.org:taxname:418063)	418063	lsid:marinespecies.org:taxname:418063
162-980A	4.627	20.6699	LGM	C.wuel	4.0939	4.0939	3.044	0.513	0.7472	0.7472	Crocker et al. (2016)	Crocker, A.J., Chalk, T.B., Bailey, I., Spencer, M.R., Gutjahr, M., Foster, G.L., Wilson, P.A., 2016. Geochemical response of the mid-depth Northeast Atlantic Ocean to freshwater input during Heinrich events 1 to 4. Quaternary Science Reviews 151, 236–254. https://doi.org/10.1016/j.quascirev.2016.08.035	https://doi.org/10.1016/j.quascirev.2016.08.035	Cibicides wuellerstorfi	Cibicides wuellerstorfi (Schwager, 1866)	418063 (urn:lsid:marinespecies.org:taxname:418063)	418063	lsid:marinespecies.org:taxname:418063
162-980A	4.6498	20.746	LGM	C.wuel	4.2337	4.2337	3.1842	0.513	0.7985	0.7985	Crocker et al. (2016)	Crocker, A.J., Chalk, T.B., Bailey, I., Spencer, M.R., Gutjahr, M., Foster, G.L., Wilson, P.A., 2016. Geochemical response of the mid-depth Northeast Atlantic Ocean to freshwater input during Heinrich events 1 to 4. Quaternary Science Reviews 151, 236–254. https://doi.org/10.1016/j.quascirev.2016.08.035	https://doi.org/10.1016/j.quascirev.2016.08.035	Cibicides wuellerstorfi	Cibicides wuellerstorfi (Schwager, 1866)	418063 (urn:lsid:marinespecies.org:taxname:418063)	418063	lsid:marinespecies.org:taxname:418063
162-980A	4.7183	20.9744	LGM	C.wuel	4.0069	4.0069	2.9592	0.513	0.7185	0.7185	Crocker et al. (2016)	Crocker, A.J., Chalk, T.B., Bailey, I., Spencer, M.R., Gutjahr, M., Foster, G.L., Wilson, P.A., 2016. Geochemical response of the mid-depth Northeast Atlantic Ocean to freshwater input during Heinrich events 1 to 4. Quaternary Science Reviews 151, 236–254. https://doi.org/10.1016/j.quascirev.2016.08.035	https://doi.org/10.1016/j.quascirev.2016.08.035	Cibicides wuellerstorfi	Cibicides wuellerstorfi (Schwager, 1866)	418063 (urn:lsid:marinespecies.org:taxname:418063)	418063	lsid:marinespecies.org:taxname:418063
162-980A	4.7412	21.0863	LGM	C.wuel	4.2799	4.2799	3.2331	0.513	0.6946	0.6946	Crocker et al. (2016)	Crocker, A.J., Chalk, T.B., Bailey, I., Spencer, M.R., Gutjahr, M., Foster, G.L., Wilson, P.A., 2016. Geochemical response of the mid-depth Northeast Atlantic Ocean to freshwater input during Heinrich events 1 to 4. Quaternary Science Reviews 151, 236–254. https://doi.org/10.1016/j.quascirev.2016.08.035	https://doi.org/10.1016/j.quascirev.2016.08.035	Cibicides wuellerstorfi	Cibicides wuellerstorfi (Schwager, 1866)	418063 (urn:lsid:marinespecies.org:taxname:418063)	418063	lsid:marinespecies.org:taxname:418063
162-980A	4.764	21.201	LGM	C.wuel	3.9392	3.9392	2.8932	0.513	0.4388	0.4388	Crocker et al. (2016)	Crocker, A.J., Chalk, T.B., Bailey, I., Spencer, M.R., Gutjahr, M., Foster, G.L., Wilson, P.A., 2016. Geochemical response of the mid-depth Northeast Atlantic Ocean to freshwater input during Heinrich events 1 to 4. Quaternary Science Reviews 151, 236–254. https://doi.org/10.1016/j.quascirev.2016.08.035	https://doi.org/10.1016/j.quascirev.2016.08.035	Cibicides wuellerstorfi	Cibicides wuellerstorfi (Schwager, 1866)	418063 (urn:lsid:marinespecies.org:taxname:418063)	418063	lsid:marinespecies.org:taxname:418063
162-980A	4.7868	21.3158	LGM	C.wuel	3.9161	3.9161	2.8711	0.513	0.5692	0.5692	Crocker et al. (2016)	Crocker, A.J., Chalk, T.B., Bailey, I., Spencer, M.R., Gutjahr, M., Foster, G.L., Wilson, P.A., 2016. Geochemical response of the mid-depth Northeast Atlantic Ocean to freshwater input during Heinrich events 1 to 4. Quaternary Science Reviews 151, 236–254. https://doi.org/10.1016/j.quascirev.2016.08.035	https://doi.org/10.1016/j.quascirev.2016.08.035	Cibicides wuellerstorfi	Cibicides wuellerstorfi (Schwager, 1866)	418063 (urn:lsid:marinespecies.org:taxname:418063)	418063	lsid:marinespecies.org:taxname:418063
162-980A	4.8096	21.4305	LGM	C.wuel	4.0069	4.0069	2.9628	0.513	0.3517	0.3517	Crocker et al. (2016)	Crocker, A.J., Chalk, T.B., Bailey, I., Spencer, M.R., Gutjahr, M., Foster, G.L., Wilson, P.A., 2016. Geochemical response of the mid-depth Northeast Atlantic Ocean to freshwater input during Heinrich events 1 to 4. Quaternary Science Reviews 151, 236–254. https://doi.org/10.1016/j.quascirev.2016.08.035	https://doi.org/10.1016/j.quascirev.2016.08.035	Cibicides wuellerstorfi	Cibicides wuellerstorfi (Schwager, 1866)	418063 (urn:lsid:marinespecies.org:taxname:418063)	418063	lsid:marinespecies.org:taxname:418063
162-980A	4.8325	21.5452	LGM	C.wuel	4.2607	4.2607	3.2175	0.513	0.8238	0.8238	Crocker et al. (2016)	Crocker, A.J., Chalk, T.B., Bailey, I., Spencer, M.R., Gutjahr, M., Foster, G.L., Wilson, P.A., 2016. Geochemical response of the mid-depth Northeast Atlantic Ocean to freshwater input during Heinrich events 1 to 4. Quaternary Science Reviews 151, 236–254. https://doi.org/10.1016/j.quascirev.2016.08.035	https://doi.org/10.1016/j.quascirev.2016.08.035	Cibicides wuellerstorfi	Cibicides wuellerstorfi (Schwager, 1866)	418063 (urn:lsid:marinespecies.org:taxname:418063)	418063	lsid:marinespecies.org:taxname:418063
162-980A	4.8553	21.6599	LGM	C.wuel	4.0355	4.0355	2.9932	0.513	0.461	0.461	Crocker et al. (2016)	Crocker, A.J., Chalk, T.B., Bailey, I., Spencer, M.R., Gutjahr, M., Foster, G.L., Wilson, P.A., 2016. Geochemical response of the mid-depth Northeast Atlantic Ocean to freshwater input during Heinrich events 1 to 4. Quaternary Science Reviews 151, 236–254. https://doi.org/10.1016/j.quascirev.2016.08.035	https://doi.org/10.1016/j.quascirev.2016.08.035	Cibicides wuellerstorfi	Cibicides wuellerstorfi (Schwager, 1866)	418063 (urn:lsid:marinespecies.org:taxname:418063)	418063	lsid:marinespecies.org:taxname:418063
162-980A	4.8999	21.8841	LGM	C.wuel	4.2244	4.2244	3.184	0.513	0.8112	0.8112	Crocker et al. (2016)	Crocker, A.J., Chalk, T.B., Bailey, I., Spencer, M.R., Gutjahr, M., Foster, G.L., Wilson, P.A., 2016. Geochemical response of the mid-depth Northeast Atlantic Ocean to freshwater input during Heinrich events 1 to 4. Quaternary Science Reviews 151, 236–254. https://doi.org/10.1016/j.quascirev.2016.08.035	https://doi.org/10.1016/j.quascirev.2016.08.035	Cibicides wuellerstorfi	Cibicides wuellerstorfi (Schwager, 1866)	418063 (urn:lsid:marinespecies.org:taxname:418063)	418063	lsid:marinespecies.org:taxname:418063
162-980A	4.9222	21.9901	LGM	C.wuel	4.0383	4.0383	2.9987	0.513	0.5187	0.5187	Crocker et al. (2016)	Crocker, A.J., Chalk, T.B., Bailey, I., Spencer, M.R., Gutjahr, M., Foster, G.L., Wilson, P.A., 2016. Geochemical response of the mid-depth Northeast Atlantic Ocean to freshwater input during Heinrich events 1 to 4. Quaternary Science Reviews 151, 236–254. https://doi.org/10.1016/j.quascirev.2016.08.035	https://doi.org/10.1016/j.quascirev.2016.08.035	Cibicides wuellerstorfi	Cibicides wuellerstorfi (Schwager, 1866)	418063 (urn:lsid:marinespecies.org:taxname:418063)	418063	lsid:marinespecies.org:taxname:418063
162-980A	4.9444	22.0421	LGM	C.wuel	4.0637	4.0637	3.0245	0.513	0.6683	0.6683	Crocker et al. (2016)	Crocker, A.J., Chalk, T.B., Bailey, I., Spencer, M.R., Gutjahr, M., Foster, G.L., Wilson, P.A., 2016. Geochemical response of the mid-depth Northeast Atlantic Ocean to freshwater input during Heinrich events 1 to 4. Quaternary Science Reviews 151, 236–254. https://doi.org/10.1016/j.quascirev.2016.08.035	https://doi.org/10.1016/j.quascirev.2016.08.035	Cibicides wuellerstorfi	Cibicides wuellerstorfi (Schwager, 1866)	418063 (urn:lsid:marinespecies.org:taxname:418063)	418063	lsid:marinespecies.org:taxname:418063
162-980A	4.9666	22.0942	LGM	C.wuel	3.8758	3.8758	2.8371	0.513	0.5023	0.5023	Crocker et al. (2016)	Crocker, A.J., Chalk, T.B., Bailey, I., Spencer, M.R., Gutjahr, M., Foster, G.L., Wilson, P.A., 2016. Geochemical response of the mid-depth Northeast Atlantic Ocean to freshwater input during Heinrich events 1 to 4. Quaternary Science Reviews 151, 236–254. https://doi.org/10.1016/j.quascirev.2016.08.035	https://doi.org/10.1016/j.quascirev.2016.08.035	Cibicides wuellerstorfi	Cibicides wuellerstorfi (Schwager, 1866)	418063 (urn:lsid:marinespecies.org:taxname:418063)	418063	lsid:marinespecies.org:taxname:418063
162-980A	4.9889	22.1463	LGM	C.wuel	4.1641	4.1641	3.1258	0.513	0.817	0.817	Crocker et al. (2016)	Crocker, A.J., Chalk, T.B., Bailey, I., Spencer, M.R., Gutjahr, M., Foster, G.L., Wilson, P.A., 2016. Geochemical response of the mid-depth Northeast Atlantic Ocean to freshwater input during Heinrich events 1 to 4. Quaternary Science Reviews 151, 236–254. https://doi.org/10.1016/j.quascirev.2016.08.035	https://doi.org/10.1016/j.quascirev.2016.08.035	Cibicides wuellerstorfi	Cibicides wuellerstorfi (Schwager, 1866)	418063 (urn:lsid:marinespecies.org:taxname:418063)	418063	lsid:marinespecies.org:taxname:418063
162-980A	5.0111	22.1983	LGM	C.wuel	4.0412	4.0412	3.0032	0.513	0.6049	0.6049	Crocker et al. (2016)	Crocker, A.J., Chalk, T.B., Bailey, I., Spencer, M.R., Gutjahr, M., Foster, G.L., Wilson, P.A., 2016. Geochemical response of the mid-depth Northeast Atlantic Ocean to freshwater input during Heinrich events 1 to 4. Quaternary Science Reviews 151, 236–254. https://doi.org/10.1016/j.quascirev.2016.08.035	https://doi.org/10.1016/j.quascirev.2016.08.035	Cibicides wuellerstorfi	Cibicides wuellerstorfi (Schwager, 1866)	418063 (urn:lsid:marinespecies.org:taxname:418063)	418063	lsid:marinespecies.org:taxname:418063
162-980A	5.0334	22.2504	LGM	C.wuel	3.9495	3.9495	2.912	0.513	0.7076	0.7076	Crocker et al. (2016)	Crocker, A.J., Chalk, T.B., Bailey, I., Spencer, M.R., Gutjahr, M., Foster, G.L., Wilson, P.A., 2016. Geochemical response of the mid-depth Northeast Atlantic Ocean to freshwater input during Heinrich events 1 to 4. Quaternary Science Reviews 151, 236–254. https://doi.org/10.1016/j.quascirev.2016.08.035	https://doi.org/10.1016/j.quascirev.2016.08.035	Cibicides wuellerstorfi	Cibicides wuellerstorfi (Schwager, 1866)	418063 (urn:lsid:marinespecies.org:taxname:418063)	418063	lsid:marinespecies.org:taxname:418063
162-980A	5.0556	22.3025	LGM	C.wuel	4.0593	4.0593	3.0222	0.513	0.6251	0.6251	Crocker et al. (2016)	Crocker, A.J., Chalk, T.B., Bailey, I., Spencer, M.R., Gutjahr, M., Foster, G.L., Wilson, P.A., 2016. Geochemical response of the mid-depth Northeast Atlantic Ocean to freshwater input during Heinrich events 1 to 4. Quaternary Science Reviews 151, 236–254. https://doi.org/10.1016/j.quascirev.2016.08.035	https://doi.org/10.1016/j.quascirev.2016.08.035	Cibicides wuellerstorfi	Cibicides wuellerstorfi (Schwager, 1866)	418063 (urn:lsid:marinespecies.org:taxname:418063)	418063	lsid:marinespecies.org:taxname:418063
162-980A	5.0779	22.3546	LGM	C.wuel	3.9747	3.9747	2.938	0.513	0.6684	0.6684	Crocker et al. (2016)	Crocker, A.J., Chalk, T.B., Bailey, I., Spencer, M.R., Gutjahr, M., Foster, G.L., Wilson, P.A., 2016. Geochemical response of the mid-depth Northeast Atlantic Ocean to freshwater input during Heinrich events 1 to 4. Quaternary Science Reviews 151, 236–254. https://doi.org/10.1016/j.quascirev.2016.08.035	https://doi.org/10.1016/j.quascirev.2016.08.035	Cibicides wuellerstorfi	Cibicides wuellerstorfi (Schwager, 1866)	418063 (urn:lsid:marinespecies.org:taxname:418063)	418063	lsid:marinespecies.org:taxname:418063
162-980A	5.1001	22.4066	LGM	C.wuel	3.9747	3.9747	2.9385	0.513	0.6684	0.6684	Crocker et al. (2016)	Crocker, A.J., Chalk, T.B., Bailey, I., Spencer, M.R., Gutjahr, M., Foster, G.L., Wilson, P.A., 2016. Geochemical response of the mid-depth Northeast Atlantic Ocean to freshwater input during Heinrich events 1 to 4. Quaternary Science Reviews 151, 236–254. https://doi.org/10.1016/j.quascirev.2016.08.035	https://doi.org/10.1016/j.quascirev.2016.08.035	Cibicides wuellerstorfi	Cibicides wuellerstorfi (Schwager, 1866)	418063 (urn:lsid:marinespecies.org:taxname:418063)	418063	lsid:marinespecies.org:taxname:418063
162-980A	5.1223	22.4587	LGM	C.wuel	3.8276	3.8276	2.7918	0.513	0.3639	0.3639	Crocker et al. (2016)	Crocker, A.J., Chalk, T.B., Bailey, I., Spencer, M.R., Gutjahr, M., Foster, G.L., Wilson, P.A., 2016. Geochemical response of the mid-depth Northeast Atlantic Ocean to freshwater input during Heinrich events 1 to 4. Quaternary Science Reviews 151, 236–254. https://doi.org/10.1016/j.quascirev.2016.08.035	https://doi.org/10.1016/j.quascirev.2016.08.035	Cibicides wuellerstorfi	Cibicides wuellerstorfi (Schwager, 1866)	418063 (urn:lsid:marinespecies.org:taxname:418063)	418063	lsid:marinespecies.org:taxname:418063
162-980A	5.1446	22.5108	LGM	C.wuel	4.164	4.164	3.1286	0.513	0.7594	0.7594	Crocker et al. (2016)	Crocker, A.J., Chalk, T.B., Bailey, I., Spencer, M.R., Gutjahr, M., Foster, G.L., Wilson, P.A., 2016. Geochemical response of the mid-depth Northeast Atlantic Ocean to freshwater input during Heinrich events 1 to 4. Quaternary Science Reviews 151, 236–254. https://doi.org/10.1016/j.quascirev.2016.08.035	https://doi.org/10.1016/j.quascirev.2016.08.035	Cibicides wuellerstorfi	Cibicides wuellerstorfi (Schwager, 1866)	418063 (urn:lsid:marinespecies.org:taxname:418063)	418063	lsid:marinespecies.org:taxname:418063
162-980A	5.1668	22.5629	LGM	C.wuel	3.8559	3.8559	2.8209	0.513	0.416	0.416	Crocker et al. (2016)	Crocker, A.J., Chalk, T.B., Bailey, I., Spencer, M.R., Gutjahr, M., Foster, G.L., Wilson, P.A., 2016. Geochemical response of the mid-depth Northeast Atlantic Ocean to freshwater input during Heinrich events 1 to 4. Quaternary Science Reviews 151, 236–254. https://doi.org/10.1016/j.quascirev.2016.08.035	https://doi.org/10.1016/j.quascirev.2016.08.035	Cibicides wuellerstorfi	Cibicides wuellerstorfi (Schwager, 1866)	418063 (urn:lsid:marinespecies.org:taxname:418063)	418063	lsid:marinespecies.org:taxname:418063
162-980A	5.1891	22.6149	LGM	C.wuel	4.0251	4.0251	2.9904	0.513	0.7251	0.7251	Crocker et al. (2016)	Crocker, A.J., Chalk, T.B., Bailey, I., Spencer, M.R., Gutjahr, M., Foster, G.L., Wilson, P.A., 2016. Geochemical response of the mid-depth Northeast Atlantic Ocean to freshwater input during Heinrich events 1 to 4. Quaternary Science Reviews 151, 236–254. https://doi.org/10.1016/j.quascirev.2016.08.035	https://doi.org/10.1016/j.quascirev.2016.08.035	Cibicides wuellerstorfi	Cibicides wuellerstorfi (Schwager, 1866)	418063 (urn:lsid:marinespecies.org:taxname:418063)	418063	lsid:marinespecies.org:taxname:418063
162-980A	5.2113	22.667	LGM	C.wuel	3.8979	3.8979	2.8637	0.513	0.6164	0.6164	Crocker et al. (2016)	Crocker, A.J., Chalk, T.B., Bailey, I., Spencer, M.R., Gutjahr, M., Foster, G.L., Wilson, P.A., 2016. Geochemical response of the mid-depth Northeast Atlantic Ocean to freshwater input during Heinrich events 1 to 4. Quaternary Science Reviews 151, 236–254. https://doi.org/10.1016/j.quascirev.2016.08.035	https://doi.org/10.1016/j.quascirev.2016.08.035	Cibicides wuellerstorfi	Cibicides wuellerstorfi (Schwager, 1866)	418063 (urn:lsid:marinespecies.org:taxname:418063)	418063	lsid:marinespecies.org:taxname:418063
162-980A	5.2336	22.7191	LGM	C.wuel	4.0767	4.0767	3.0429	0.513	0.7833	0.7833	Crocker et al. (2016)	Crocker, A.J., Chalk, T.B., Bailey, I., Spencer, M.R., Gutjahr, M., Foster, G.L., Wilson, P.A., 2016. Geochemical response of the mid-depth Northeast Atlantic Ocean to freshwater input during Heinrich events 1 to 4. Quaternary Science Reviews 151, 236–254. https://doi.org/10.1016/j.quascirev.2016.08.035	https://doi.org/10.1016/j.quascirev.2016.08.035	Cibicides wuellerstorfi	Cibicides wuellerstorfi (Schwager, 1866)	418063 (urn:lsid:marinespecies.org:taxname:418063)	418063	lsid:marinespecies.org:taxname:418063
162-980A	5.2558	22.7712	LGM	C.wuel	3.9971	3.9971	2.9638	0.513	0.4471	0.4471	Crocker et al. (2016)	Crocker, A.J., Chalk, T.B., Bailey, I., Spencer, M.R., Gutjahr, M., Foster, G.L., Wilson, P.A., 2016. Geochemical response of the mid-depth Northeast Atlantic Ocean to freshwater input during Heinrich events 1 to 4. Quaternary Science Reviews 151, 236–254. https://doi.org/10.1016/j.quascirev.2016.08.035	https://doi.org/10.1016/j.quascirev.2016.08.035	Cibicides wuellerstorfi	Cibicides wuellerstorfi (Schwager, 1866)	418063 (urn:lsid:marinespecies.org:taxname:418063)	418063	lsid:marinespecies.org:taxname:418063
162-980A	5.2781	22.8232	LGM	C.wuel	4.1268	4.1268	3.0939	0.513	0.7426	0.7426	Crocker et al. (2016)	Crocker, A.J., Chalk, T.B., Bailey, I., Spencer, M.R., Gutjahr, M., Foster, G.L., Wilson, P.A., 2016. Geochemical response of the mid-depth Northeast Atlantic Ocean to freshwater input during Heinrich events 1 to 4. Quaternary Science Reviews 151, 236–254. https://doi.org/10.1016/j.quascirev.2016.08.035	https://doi.org/10.1016/j.quascirev.2016.08.035	Cibicides wuellerstorfi	Cibicides wuellerstorfi (Schwager, 1866)	418063 (urn:lsid:marinespecies.org:taxname:418063)	418063	lsid:marinespecies.org:taxname:418063
162-980A	5.3225	22.9274	LGM	C.wuel	3.9204	3.9204	2.8884	0.513	0.299	0.299	Crocker et al. (2016)	Crocker, A.J., Chalk, T.B., Bailey, I., Spencer, M.R., Gutjahr, M., Foster, G.L., Wilson, P.A., 2016. Geochemical response of the mid-depth Northeast Atlantic Ocean to freshwater input during Heinrich events 1 to 4. Quaternary Science Reviews 151, 236–254. https://doi.org/10.1016/j.quascirev.2016.08.035	https://doi.org/10.1016/j.quascirev.2016.08.035	Cibicides wuellerstorfi	Cibicides wuellerstorfi (Schwager, 1866)	418063 (urn:lsid:marinespecies.org:taxname:418063)	418063	lsid:marinespecies.org:taxname:418063
162-980A	5.3438	22.9771	LGM	C.wuel	4.1091	4.1091	3.0774	0.513	0.6861	0.6861	Crocker et al. (2016)	Crocker, A.J., Chalk, T.B., Bailey, I., Spencer, M.R., Gutjahr, M., Foster, G.L., Wilson, P.A., 2016. Geochemical response of the mid-depth Northeast Atlantic Ocean to freshwater input during Heinrich events 1 to 4. Quaternary Science Reviews 151, 236–254. https://doi.org/10.1016/j.quascirev.2016.08.035	https://doi.org/10.1016/j.quascirev.2016.08.035	Cibicides wuellerstorfi	Cibicides wuellerstorfi (Schwager, 1866)	418063 (urn:lsid:marinespecies.org:taxname:418063)	418063	lsid:marinespecies.org:taxname:418063
303-U1302D		0.05	LH	HE	2.1	2.74	2.7395	0.326	1.77	0.87	Kaboth et al. (2025)	Kaboth-Bahr, S., Bahr, A., Blaser, P., Voelker, A.H.L., Lippold, J., Gutjahr, M., Hodell, D.A., Channell, J.E.T., de Vernal, A., Hillaire-Marcel, C., 2025. Reconstruction of deep-water undercurrent variability from the outer Labrador Sea during the past 550,000 years. Quaternary Science Advances 100266. https://doi.org/10.1016/j.qsa.2025.100266	https://doi.org/10.1016/j.qsa.2025.100266	Hoeglundina elegans	Hoeglundina elegans (d'Orbigny, 1826)	113341 (urn:lsid:marinespecies.org:taxname:113341)	113341	lsid:marinespecies.org:taxname:113341
303-U1302D		1.17	LH	HE	1.95	2.59	2.5884	0.326	1.91	1.01	Kaboth et al. (2025)	Kaboth-Bahr, S., Bahr, A., Blaser, P., Voelker, A.H.L., Lippold, J., Gutjahr, M., Hodell, D.A., Channell, J.E.T., de Vernal, A., Hillaire-Marcel, C., 2025. Reconstruction of deep-water undercurrent variability from the outer Labrador Sea during the past 550,000 years. Quaternary Science Advances 100266. https://doi.org/10.1016/j.qsa.2025.100266	https://doi.org/10.1016/j.qsa.2025.100266	Hoeglundina elegans	Hoeglundina elegans (d'Orbigny, 1826)	113341 (urn:lsid:marinespecies.org:taxname:113341)	113341	lsid:marinespecies.org:taxname:113341
303-U1302D		2.07	LH	HE	2.51	3.15	3.148	0.326	1.83	0.93	Kaboth et al. (2025)	Kaboth-Bahr, S., Bahr, A., Blaser, P., Voelker, A.H.L., Lippold, J., Gutjahr, M., Hodell, D.A., Channell, J.E.T., de Vernal, A., Hillaire-Marcel, C., 2025. Reconstruction of deep-water undercurrent variability from the outer Labrador Sea during the past 550,000 years. Quaternary Science Advances 100266. https://doi.org/10.1016/j.qsa.2025.100266	https://doi.org/10.1016/j.qsa.2025.100266	Hoeglundina elegans	Hoeglundina elegans (d'Orbigny, 1826)	113341 (urn:lsid:marinespecies.org:taxname:113341)	113341	lsid:marinespecies.org:taxname:113341
303-U1302D		2.97	LH	HE	2.15	2.79	2.7858	0.326	2.02	1.12	Kaboth et al. (2025)	Kaboth-Bahr, S., Bahr, A., Blaser, P., Voelker, A.H.L., Lippold, J., Gutjahr, M., Hodell, D.A., Channell, J.E.T., de Vernal, A., Hillaire-Marcel, C., 2025. Reconstruction of deep-water undercurrent variability from the outer Labrador Sea during the past 550,000 years. Quaternary Science Advances 100266. https://doi.org/10.1016/j.qsa.2025.100266	https://doi.org/10.1016/j.qsa.2025.100266	Hoeglundina elegans	Hoeglundina elegans (d'Orbigny, 1826)	113341 (urn:lsid:marinespecies.org:taxname:113341)	113341	lsid:marinespecies.org:taxname:113341
303-U1302D		4.1	LH	HE	1.73	2.37	2.3616	0.326	1.59	0.69	Kaboth et al. (2025)	Kaboth-Bahr, S., Bahr, A., Blaser, P., Voelker, A.H.L., Lippold, J., Gutjahr, M., Hodell, D.A., Channell, J.E.T., de Vernal, A., Hillaire-Marcel, C., 2025. Reconstruction of deep-water undercurrent variability from the outer Labrador Sea during the past 550,000 years. Quaternary Science Advances 100266. https://doi.org/10.1016/j.qsa.2025.100266	https://doi.org/10.1016/j.qsa.2025.100266	Hoeglundina elegans	Hoeglundina elegans (d'Orbigny, 1826)	113341 (urn:lsid:marinespecies.org:taxname:113341)	113341	lsid:marinespecies.org:taxname:113341
303-U1302D		5.9		HE	2.29	2.93	2.9081	0.326	1.24	0.34	Kaboth et al. (2025)	Kaboth-Bahr, S., Bahr, A., Blaser, P., Voelker, A.H.L., Lippold, J., Gutjahr, M., Hodell, D.A., Channell, J.E.T., de Vernal, A., Hillaire-Marcel, C., 2025. Reconstruction of deep-water undercurrent variability from the outer Labrador Sea during the past 550,000 years. Quaternary Science Advances 100266. https://doi.org/10.1016/j.qsa.2025.100266	https://doi.org/10.1016/j.qsa.2025.100266	Hoeglundina elegans	Hoeglundina elegans (d'Orbigny, 1826)	113341 (urn:lsid:marinespecies.org:taxname:113341)	113341	lsid:marinespecies.org:taxname:113341
303-U1302D		7.43		HE	2.38	3.02	2.9553	0.326	1.56	0.66	Kaboth et al. (2025)	Kaboth-Bahr, S., Bahr, A., Blaser, P., Voelker, A.H.L., Lippold, J., Gutjahr, M., Hodell, D.A., Channell, J.E.T., de Vernal, A., Hillaire-Marcel, C., 2025. Reconstruction of deep-water undercurrent variability from the outer Labrador Sea during the past 550,000 years. Quaternary Science Advances 100266. https://doi.org/10.1016/j.qsa.2025.100266	https://doi.org/10.1016/j.qsa.2025.100266	Hoeglundina elegans	Hoeglundina elegans (d'Orbigny, 1826)	113341 (urn:lsid:marinespecies.org:taxname:113341)	113341	lsid:marinespecies.org:taxname:113341
303-U1302D		8.18		HE	1.84	2.48	2.3722	0.326	1.18	0.28	Kaboth et al. (2025)	Kaboth-Bahr, S., Bahr, A., Blaser, P., Voelker, A.H.L., Lippold, J., Gutjahr, M., Hodell, D.A., Channell, J.E.T., de Vernal, A., Hillaire-Marcel, C., 2025. Reconstruction of deep-water undercurrent variability from the outer Labrador Sea during the past 550,000 years. Quaternary Science Advances 100266. https://doi.org/10.1016/j.qsa.2025.100266	https://doi.org/10.1016/j.qsa.2025.100266	Hoeglundina elegans	Hoeglundina elegans (d'Orbigny, 1826)	113341 (urn:lsid:marinespecies.org:taxname:113341)	113341	lsid:marinespecies.org:taxname:113341
303-U1302D		9.5		HE	2.18	2.82	2.5592	0.326	1.28	0.38	Kaboth et al. (2025)	Kaboth-Bahr, S., Bahr, A., Blaser, P., Voelker, A.H.L., Lippold, J., Gutjahr, M., Hodell, D.A., Channell, J.E.T., de Vernal, A., Hillaire-Marcel, C., 2025. Reconstruction of deep-water undercurrent variability from the outer Labrador Sea during the past 550,000 years. Quaternary Science Advances 100266. https://doi.org/10.1016/j.qsa.2025.100266	https://doi.org/10.1016/j.qsa.2025.100266	Hoeglundina elegans	Hoeglundina elegans (d'Orbigny, 1826)	113341 (urn:lsid:marinespecies.org:taxname:113341)	113341	lsid:marinespecies.org:taxname:113341
303-U1302D		11.44		U.spp	2.64	3.28	2.804	0.326	1.73	0.83	Kaboth et al. (2025)	Kaboth-Bahr, S., Bahr, A., Blaser, P., Voelker, A.H.L., Lippold, J., Gutjahr, M., Hodell, D.A., Channell, J.E.T., de Vernal, A., Hillaire-Marcel, C., 2025. Reconstruction of deep-water undercurrent variability from the outer Labrador Sea during the past 550,000 years. Quaternary Science Advances 100266. https://doi.org/10.1016/j.qsa.2025.100266	https://doi.org/10.1016/j.qsa.2025.100266	Uvigerina	Uvigerina d'Orbigny, 1826	112281 (urn:lsid:marinespecies.org:taxname:112281)	112281	lsid:marinespecies.org:taxname:112281
303-U1303B		13		U.spp	3.09	3.73	3.1729	0.326	1.67	0.77	Kaboth et al. (2025)	Kaboth-Bahr, S., Bahr, A., Blaser, P., Voelker, A.H.L., Lippold, J., Gutjahr, M., Hodell, D.A., Channell, J.E.T., de Vernal, A., Hillaire-Marcel, C., 2025. Reconstruction of deep-water undercurrent variability from the outer Labrador Sea during the past 550,000 years. Quaternary Science Advances 100266. https://doi.org/10.1016/j.qsa.2025.100266	https://doi.org/10.1016/j.qsa.2025.100266	Uvigerina	Uvigerina d'Orbigny, 1826	112281 (urn:lsid:marinespecies.org:taxname:112281)	112281	lsid:marinespecies.org:taxname:112281
303-U1303B		15.78	HS1	U.spp	3.52	4.16	3.274	0.326	1.2	0.3	Kaboth et al. (2025)	Kaboth-Bahr, S., Bahr, A., Blaser, P., Voelker, A.H.L., Lippold, J., Gutjahr, M., Hodell, D.A., Channell, J.E.T., de Vernal, A., Hillaire-Marcel, C., 2025. Reconstruction of deep-water undercurrent variability from the outer Labrador Sea during the past 550,000 years. Quaternary Science Advances 100266. https://doi.org/10.1016/j.qsa.2025.100266	https://doi.org/10.1016/j.qsa.2025.100266	Uvigerina	Uvigerina d'Orbigny, 1826	112281 (urn:lsid:marinespecies.org:taxname:112281)	112281	lsid:marinespecies.org:taxname:112281
303-U1303B		16.82	HS1	U.spp	3.66	4.3	3.3338	0.326	1.45	0.55	Kaboth et al. (2025)	Kaboth-Bahr, S., Bahr, A., Blaser, P., Voelker, A.H.L., Lippold, J., Gutjahr, M., Hodell, D.A., Channell, J.E.T., de Vernal, A., Hillaire-Marcel, C., 2025. Reconstruction of deep-water undercurrent variability from the outer Labrador Sea during the past 550,000 years. Quaternary Science Advances 100266. https://doi.org/10.1016/j.qsa.2025.100266	https://doi.org/10.1016/j.qsa.2025.100266	Uvigerina	Uvigerina d'Orbigny, 1826	112281 (urn:lsid:marinespecies.org:taxname:112281)	112281	lsid:marinespecies.org:taxname:112281
303-U1303B		18.17		U.spp	3.89	4.53	3.5725	0.326	1.57	0.67	Kaboth et al. (2025)	Kaboth-Bahr, S., Bahr, A., Blaser, P., Voelker, A.H.L., Lippold, J., Gutjahr, M., Hodell, D.A., Channell, J.E.T., de Vernal, A., Hillaire-Marcel, C., 2025. Reconstruction of deep-water undercurrent variability from the outer Labrador Sea during the past 550,000 years. Quaternary Science Advances 100266. https://doi.org/10.1016/j.qsa.2025.100266	https://doi.org/10.1016/j.qsa.2025.100266	Uvigerina	Uvigerina d'Orbigny, 1826	112281 (urn:lsid:marinespecies.org:taxname:112281)	112281	lsid:marinespecies.org:taxname:112281
303-U1303B		18.45		U.spp	4.03	4.67	3.7084	0.326	1.6	0.7	Kaboth et al. (2025)	Kaboth-Bahr, S., Bahr, A., Blaser, P., Voelker, A.H.L., Lippold, J., Gutjahr, M., Hodell, D.A., Channell, J.E.T., de Vernal, A., Hillaire-Marcel, C., 2025. Reconstruction of deep-water undercurrent variability from the outer Labrador Sea during the past 550,000 years. Quaternary Science Advances 100266. https://doi.org/10.1016/j.qsa.2025.100266	https://doi.org/10.1016/j.qsa.2025.100266	Uvigerina	Uvigerina d'Orbigny, 1826	112281 (urn:lsid:marinespecies.org:taxname:112281)	112281	lsid:marinespecies.org:taxname:112281
303-U1303B		19.31	LGM	U.spp	3.62	4.26	3.2629	0.326	1.37	0.47	Kaboth et al. (2025)	Kaboth-Bahr, S., Bahr, A., Blaser, P., Voelker, A.H.L., Lippold, J., Gutjahr, M., Hodell, D.A., Channell, J.E.T., de Vernal, A., Hillaire-Marcel, C., 2025. Reconstruction of deep-water undercurrent variability from the outer Labrador Sea during the past 550,000 years. Quaternary Science Advances 100266. https://doi.org/10.1016/j.qsa.2025.100266	https://doi.org/10.1016/j.qsa.2025.100266	Uvigerina	Uvigerina d'Orbigny, 1826	112281 (urn:lsid:marinespecies.org:taxname:112281)	112281	lsid:marinespecies.org:taxname:112281
303-U1303B		20.16	LGM	U.spp	4.06	4.7	3.6607	0.326	1.6	0.7	Kaboth et al. (2025)	Kaboth-Bahr, S., Bahr, A., Blaser, P., Voelker, A.H.L., Lippold, J., Gutjahr, M., Hodell, D.A., Channell, J.E.T., de Vernal, A., Hillaire-Marcel, C., 2025. Reconstruction of deep-water undercurrent variability from the outer Labrador Sea during the past 550,000 years. Quaternary Science Advances 100266. https://doi.org/10.1016/j.qsa.2025.100266	https://doi.org/10.1016/j.qsa.2025.100266	Uvigerina	Uvigerina d'Orbigny, 1826	112281 (urn:lsid:marinespecies.org:taxname:112281)	112281	lsid:marinespecies.org:taxname:112281
303-U1303B		21.01	LGM	U.spp	3.48	4.12	3.0725	0.326	1.39	0.49	Kaboth et al. (2025)	Kaboth-Bahr, S., Bahr, A., Blaser, P., Voelker, A.H.L., Lippold, J., Gutjahr, M., Hodell, D.A., Channell, J.E.T., de Vernal, A., Hillaire-Marcel, C., 2025. Reconstruction of deep-water undercurrent variability from the outer Labrador Sea during the past 550,000 years. Quaternary Science Advances 100266. https://doi.org/10.1016/j.qsa.2025.100266	https://doi.org/10.1016/j.qsa.2025.100266	Uvigerina	Uvigerina d'Orbigny, 1826	112281 (urn:lsid:marinespecies.org:taxname:112281)	112281	lsid:marinespecies.org:taxname:112281
GIK23519-5	0.21	5.81		C.wuel	2.73	2.73	2.7089	-0.1331	1.17	1.17	Millo et al. (2006)	Millo, C., Sarnthein, M., Voelker, A., Erlenkeuser, H., 2006. Variability of the Denmark Strait Overflow during the Last Glacial Maximum. Boreas 35, 50–60. https://doi.org/10.1111/j.1502-3885.2006.tb01112.x	https://doi.org/10.1111/j.1502-3885.2006.tb01112.x	Cibicides wuellerstorfi	Cibicides wuellerstorfi (Schwager, 1866)	418063 (urn:lsid:marinespecies.org:taxname:418063)	418063	lsid:marinespecies.org:taxname:418063
GIK23519-5	0.22	6.02		C.wuel	2.68	2.68	2.6569	-0.1331	1.23	1.23	Millo et al. (2006)	Millo, C., Sarnthein, M., Voelker, A., Erlenkeuser, H., 2006. Variability of the Denmark Strait Overflow during the Last Glacial Maximum. Boreas 35, 50–60. https://doi.org/10.1111/j.1502-3885.2006.tb01112.x	https://doi.org/10.1111/j.1502-3885.2006.tb01112.x	Cibicides wuellerstorfi	Cibicides wuellerstorfi (Schwager, 1866)	418063 (urn:lsid:marinespecies.org:taxname:418063)	418063	lsid:marinespecies.org:taxname:418063
GIK23519-5	0.23	6.23		C.wuel	2.87	2.87	2.8449	-0.1331	1.15	1.15	Millo et al. (2006)	Millo, C., Sarnthein, M., Voelker, A., Erlenkeuser, H., 2006. Variability of the Denmark Strait Overflow during the Last Glacial Maximum. Boreas 35, 50–60. https://doi.org/10.1111/j.1502-3885.2006.tb01112.x	https://doi.org/10.1111/j.1502-3885.2006.tb01112.x	Cibicides wuellerstorfi	Cibicides wuellerstorfi (Schwager, 1866)	418063 (urn:lsid:marinespecies.org:taxname:418063)	418063	lsid:marinespecies.org:taxname:418063
GIK23519-5	0.24	6.44		C.wuel	2.71	2.71	2.6829	-0.1331	1.28	1.28	Millo et al. (2006)	Millo, C., Sarnthein, M., Voelker, A., Erlenkeuser, H., 2006. Variability of the Denmark Strait Overflow during the Last Glacial Maximum. Boreas 35, 50–60. https://doi.org/10.1111/j.1502-3885.2006.tb01112.x	https://doi.org/10.1111/j.1502-3885.2006.tb01112.x	Cibicides wuellerstorfi	Cibicides wuellerstorfi (Schwager, 1866)	418063 (urn:lsid:marinespecies.org:taxname:418063)	418063	lsid:marinespecies.org:taxname:418063
GIK23519-5	0.25	6.65		C.wuel	2.76	2.76	2.7308	-0.1331	1.06	1.06	Millo et al. (2006)	Millo, C., Sarnthein, M., Voelker, A., Erlenkeuser, H., 2006. Variability of the Denmark Strait Overflow during the Last Glacial Maximum. Boreas 35, 50–60. https://doi.org/10.1111/j.1502-3885.2006.tb01112.x	https://doi.org/10.1111/j.1502-3885.2006.tb01112.x	Cibicides wuellerstorfi	Cibicides wuellerstorfi (Schwager, 1866)	418063 (urn:lsid:marinespecies.org:taxname:418063)	418063	lsid:marinespecies.org:taxname:418063
GIK23519-5	0.26	6.86		C.wuel	3.05	3.05	3.0151	-0.1331	0.96	0.96	Millo et al. (2006)	Millo, C., Sarnthein, M., Voelker, A., Erlenkeuser, H., 2006. Variability of the Denmark Strait Overflow during the Last Glacial Maximum. Boreas 35, 50–60. https://doi.org/10.1111/j.1502-3885.2006.tb01112.x	https://doi.org/10.1111/j.1502-3885.2006.tb01112.x	Cibicides wuellerstorfi	Cibicides wuellerstorfi (Schwager, 1866)	418063 (urn:lsid:marinespecies.org:taxname:418063)	418063	lsid:marinespecies.org:taxname:418063
GIK23519-5	0.27	7.07		C.wuel	2.87	2.87	2.8241	-0.1331	1.16	1.16	Millo et al. (2006)	Millo, C., Sarnthein, M., Voelker, A., Erlenkeuser, H., 2006. Variability of the Denmark Strait Overflow during the Last Glacial Maximum. Boreas 35, 50–60. https://doi.org/10.1111/j.1502-3885.2006.tb01112.x	https://doi.org/10.1111/j.1502-3885.2006.tb01112.x	Cibicides wuellerstorfi	Cibicides wuellerstorfi (Schwager, 1866)	418063 (urn:lsid:marinespecies.org:taxname:418063)	418063	lsid:marinespecies.org:taxname:418063
GIK23519-5	0.28	7.28		C.wuel	2.95	2.95	2.8932	-0.1331	0.97	0.97	Millo et al. (2006)	Millo, C., Sarnthein, M., Voelker, A., Erlenkeuser, H., 2006. Variability of the Denmark Strait Overflow during the Last Glacial Maximum. Boreas 35, 50–60. https://doi.org/10.1111/j.1502-3885.2006.tb01112.x	https://doi.org/10.1111/j.1502-3885.2006.tb01112.x	Cibicides wuellerstorfi	Cibicides wuellerstorfi (Schwager, 1866)	418063 (urn:lsid:marinespecies.org:taxname:418063)	418063	lsid:marinespecies.org:taxname:418063
GIK23519-5	0.29	7.49		C.wuel	3.14	3.14	3.0722	-0.1331	0.96	0.96	Millo et al. (2006)	Millo, C., Sarnthein, M., Voelker, A., Erlenkeuser, H., 2006. Variability of the Denmark Strait Overflow during the Last Glacial Maximum. Boreas 35, 50–60. https://doi.org/10.1111/j.1502-3885.2006.tb01112.x	https://doi.org/10.1111/j.1502-3885.2006.tb01112.x	Cibicides wuellerstorfi	Cibicides wuellerstorfi (Schwager, 1866)	418063 (urn:lsid:marinespecies.org:taxname:418063)	418063	lsid:marinespecies.org:taxname:418063
GIK23519-5	0.3	7.7		C.wuel	2.95	2.95	2.8712	-0.1331	1.03	1.03	Millo et al. (2006)	Millo, C., Sarnthein, M., Voelker, A., Erlenkeuser, H., 2006. Variability of the Denmark Strait Overflow during the Last Glacial Maximum. Boreas 35, 50–60. https://doi.org/10.1111/j.1502-3885.2006.tb01112.x	https://doi.org/10.1111/j.1502-3885.2006.tb01112.x	Cibicides wuellerstorfi	Cibicides wuellerstorfi (Schwager, 1866)	418063 (urn:lsid:marinespecies.org:taxname:418063)	418063	lsid:marinespecies.org:taxname:418063
GIK23519-5	0.31	7.91		C.wuel	3.05	3.05	2.9601	-0.1331	0.9	0.9	Millo et al. (2006)	Millo, C., Sarnthein, M., Voelker, A., Erlenkeuser, H., 2006. Variability of the Denmark Strait Overflow during the Last Glacial Maximum. Boreas 35, 50–60. https://doi.org/10.1111/j.1502-3885.2006.tb01112.x	https://doi.org/10.1111/j.1502-3885.2006.tb01112.x	Cibicides wuellerstorfi	Cibicides wuellerstorfi (Schwager, 1866)	418063 (urn:lsid:marinespecies.org:taxname:418063)	418063	lsid:marinespecies.org:taxname:418063
GIK23519-5	0.32	8.119		C.wuel	3.15	3.15	3.0464	-0.1331	0.75	0.75	Millo et al. (2006)	Millo, C., Sarnthein, M., Voelker, A., Erlenkeuser, H., 2006. Variability of the Denmark Strait Overflow during the Last Glacial Maximum. Boreas 35, 50–60. https://doi.org/10.1111/j.1502-3885.2006.tb01112.x	https://doi.org/10.1111/j.1502-3885.2006.tb01112.x	Cibicides wuellerstorfi	Cibicides wuellerstorfi (Schwager, 1866)	418063 (urn:lsid:marinespecies.org:taxname:418063)	418063	lsid:marinespecies.org:taxname:418063
GIK23519-5	0.33	8.329		C.wuel	2.99	2.99	2.8686	-0.1331	0.97	0.97	Millo et al. (2006)	Millo, C., Sarnthein, M., Voelker, A., Erlenkeuser, H., 2006. Variability of the Denmark Strait Overflow during the Last Glacial Maximum. Boreas 35, 50–60. https://doi.org/10.1111/j.1502-3885.2006.tb01112.x	https://doi.org/10.1111/j.1502-3885.2006.tb01112.x	Cibicides wuellerstorfi	Cibicides wuellerstorfi (Schwager, 1866)	418063 (urn:lsid:marinespecies.org:taxname:418063)	418063	lsid:marinespecies.org:taxname:418063
GIK23519-5	0.34	8.539		C.wuel	3.01	3.01	2.8681	-0.1331	0.92	0.92	Millo et al. (2006)	Millo, C., Sarnthein, M., Voelker, A., Erlenkeuser, H., 2006. Variability of the Denmark Strait Overflow during the Last Glacial Maximum. Boreas 35, 50–60. https://doi.org/10.1111/j.1502-3885.2006.tb01112.x	https://doi.org/10.1111/j.1502-3885.2006.tb01112.x	Cibicides wuellerstorfi	Cibicides wuellerstorfi (Schwager, 1866)	418063 (urn:lsid:marinespecies.org:taxname:418063)	418063	lsid:marinespecies.org:taxname:418063
GIK23519-5	0.35	8.867		C.wuel	3.21	3.21	3.0323	-0.1331	0.91	0.91	Millo et al. (2006)	Millo, C., Sarnthein, M., Voelker, A., Erlenkeuser, H., 2006. Variability of the Denmark Strait Overflow during the Last Glacial Maximum. Boreas 35, 50–60. https://doi.org/10.1111/j.1502-3885.2006.tb01112.x	https://doi.org/10.1111/j.1502-3885.2006.tb01112.x	Cibicides wuellerstorfi	Cibicides wuellerstorfi (Schwager, 1866)	418063 (urn:lsid:marinespecies.org:taxname:418063)	418063	lsid:marinespecies.org:taxname:418063
GIK23519-5	0.36	9.195		C.wuel	3.18	3.18	2.9539	-0.1331	0.84	0.84	Millo et al. (2006)	Millo, C., Sarnthein, M., Voelker, A., Erlenkeuser, H., 2006. Variability of the Denmark Strait Overflow during the Last Glacial Maximum. Boreas 35, 50–60. https://doi.org/10.1111/j.1502-3885.2006.tb01112.x	https://doi.org/10.1111/j.1502-3885.2006.tb01112.x	Cibicides wuellerstorfi	Cibicides wuellerstorfi (Schwager, 1866)	418063 (urn:lsid:marinespecies.org:taxname:418063)	418063	lsid:marinespecies.org:taxname:418063
GIK23519-5	0.37	9.522		C.wuel	3.05	3.05	2.7878	-0.1331	0.79	0.79	Millo et al. (2006)	Millo, C., Sarnthein, M., Voelker, A., Erlenkeuser, H., 2006. Variability of the Denmark Strait Overflow during the Last Glacial Maximum. Boreas 35, 50–60. https://doi.org/10.1111/j.1502-3885.2006.tb01112.x	https://doi.org/10.1111/j.1502-3885.2006.tb01112.x	Cibicides wuellerstorfi	Cibicides wuellerstorfi (Schwager, 1866)	418063 (urn:lsid:marinespecies.org:taxname:418063)	418063	lsid:marinespecies.org:taxname:418063
GIK23519-5	0.38	9.85		C.wuel	3.09	3.09	2.8007	-0.1331	0.8	0.8	Millo et al. (2006)	Millo, C., Sarnthein, M., Voelker, A., Erlenkeuser, H., 2006. Variability of the Denmark Strait Overflow during the Last Glacial Maximum. Boreas 35, 50–60. https://doi.org/10.1111/j.1502-3885.2006.tb01112.x	https://doi.org/10.1111/j.1502-3885.2006.tb01112.x	Cibicides wuellerstorfi	Cibicides wuellerstorfi (Schwager, 1866)	418063 (urn:lsid:marinespecies.org:taxname:418063)	418063	lsid:marinespecies.org:taxname:418063
GIK23519-5	0.39	10.178		C.wuel	3.19	3.19	2.8662	-0.1331	0.83	0.83	Millo et al. (2006)	Millo, C., Sarnthein, M., Voelker, A., Erlenkeuser, H., 2006. Variability of the Denmark Strait Overflow during the Last Glacial Maximum. Boreas 35, 50–60. https://doi.org/10.1111/j.1502-3885.2006.tb01112.x	https://doi.org/10.1111/j.1502-3885.2006.tb01112.x	Cibicides wuellerstorfi	Cibicides wuellerstorfi (Schwager, 1866)	418063 (urn:lsid:marinespecies.org:taxname:418063)	418063	lsid:marinespecies.org:taxname:418063
GIK23519-5	0.4	10.506		C.wuel	3.02	3.02	2.6611	-0.1331	0.75	0.75	Millo et al. (2006)	Millo, C., Sarnthein, M., Voelker, A., Erlenkeuser, H., 2006. Variability of the Denmark Strait Overflow during the Last Glacial Maximum. Boreas 35, 50–60. https://doi.org/10.1111/j.1502-3885.2006.tb01112.x	https://doi.org/10.1111/j.1502-3885.2006.tb01112.x	Cibicides wuellerstorfi	Cibicides wuellerstorfi (Schwager, 1866)	418063 (urn:lsid:marinespecies.org:taxname:418063)	418063	lsid:marinespecies.org:taxname:418063
GIK23519-5	0.41	10.833		C.wuel	3.24	3.24	2.8371	-0.1331	0.84	0.84	Millo et al. (2006)	Millo, C., Sarnthein, M., Voelker, A., Erlenkeuser, H., 2006. Variability of the Denmark Strait Overflow during the Last Glacial Maximum. Boreas 35, 50–60. https://doi.org/10.1111/j.1502-3885.2006.tb01112.x	https://doi.org/10.1111/j.1502-3885.2006.tb01112.x	Cibicides wuellerstorfi	Cibicides wuellerstorfi (Schwager, 1866)	418063 (urn:lsid:marinespecies.org:taxname:418063)	418063	lsid:marinespecies.org:taxname:418063
GIK23519-5	0.42	11.161		C.wuel	3.11	3.11	2.6557	-0.1331	0.79	0.79	Millo et al. (2006)	Millo, C., Sarnthein, M., Voelker, A., Erlenkeuser, H., 2006. Variability of the Denmark Strait Overflow during the Last Glacial Maximum. Boreas 35, 50–60. https://doi.org/10.1111/j.1502-3885.2006.tb01112.x	https://doi.org/10.1111/j.1502-3885.2006.tb01112.x	Cibicides wuellerstorfi	Cibicides wuellerstorfi (Schwager, 1866)	418063 (urn:lsid:marinespecies.org:taxname:418063)	418063	lsid:marinespecies.org:taxname:418063
GIK23519-5	0.43	11.489		C.wuel	3.26	3.26	2.7819	-0.1331	0.9	0.9	Millo et al. (2006)	Millo, C., Sarnthein, M., Voelker, A., Erlenkeuser, H., 2006. Variability of the Denmark Strait Overflow during the Last Glacial Maximum. Boreas 35, 50–60. https://doi.org/10.1111/j.1502-3885.2006.tb01112.x	https://doi.org/10.1111/j.1502-3885.2006.tb01112.x	Cibicides wuellerstorfi	Cibicides wuellerstorfi (Schwager, 1866)	418063 (urn:lsid:marinespecies.org:taxname:418063)	418063	lsid:marinespecies.org:taxname:418063
GIK23519-5	0.44	11.816		C.wuel	3.33	3.33	2.8445	-0.1331	0.78	0.78	Millo et al. (2006)	Millo, C., Sarnthein, M., Voelker, A., Erlenkeuser, H., 2006. Variability of the Denmark Strait Overflow during the Last Glacial Maximum. Boreas 35, 50–60. https://doi.org/10.1111/j.1502-3885.2006.tb01112.x	https://doi.org/10.1111/j.1502-3885.2006.tb01112.x	Cibicides wuellerstorfi	Cibicides wuellerstorfi (Schwager, 1866)	418063 (urn:lsid:marinespecies.org:taxname:418063)	418063	lsid:marinespecies.org:taxname:418063
GIK23519-5	0.45	12.144		C.wuel	3.37	3.37	2.8772	-0.1331	0.81	0.81	Millo et al. (2006)	Millo, C., Sarnthein, M., Voelker, A., Erlenkeuser, H., 2006. Variability of the Denmark Strait Overflow during the Last Glacial Maximum. Boreas 35, 50–60. https://doi.org/10.1111/j.1502-3885.2006.tb01112.x	https://doi.org/10.1111/j.1502-3885.2006.tb01112.x	Cibicides wuellerstorfi	Cibicides wuellerstorfi (Schwager, 1866)	418063 (urn:lsid:marinespecies.org:taxname:418063)	418063	lsid:marinespecies.org:taxname:418063
GIK23519-5	0.46	12.472		C.wuel	3.42	3.42	2.909	-0.1331	1.08	1.08	Millo et al. (2006)	Millo, C., Sarnthein, M., Voelker, A., Erlenkeuser, H., 2006. Variability of the Denmark Strait Overflow during the Last Glacial Maximum. Boreas 35, 50–60. https://doi.org/10.1111/j.1502-3885.2006.tb01112.x	https://doi.org/10.1111/j.1502-3885.2006.tb01112.x	Cibicides wuellerstorfi	Cibicides wuellerstorfi (Schwager, 1866)	418063 (urn:lsid:marinespecies.org:taxname:418063)	418063	lsid:marinespecies.org:taxname:418063
GIK23519-5	0.47	12.8		C.wuel	3.42	3.42	2.8804	-0.1331	0.87	0.87	Millo et al. (2006)	Millo, C., Sarnthein, M., Voelker, A., Erlenkeuser, H., 2006. Variability of the Denmark Strait Overflow during the Last Glacial Maximum. Boreas 35, 50–60. https://doi.org/10.1111/j.1502-3885.2006.tb01112.x	https://doi.org/10.1111/j.1502-3885.2006.tb01112.x	Cibicides wuellerstorfi	Cibicides wuellerstorfi (Schwager, 1866)	418063 (urn:lsid:marinespecies.org:taxname:418063)	418063	lsid:marinespecies.org:taxname:418063
GIK23519-5	0.48	13.127		C.wuel	3.5	3.5	2.9319	-0.1331	0.84	0.84	Millo et al. (2006)	Millo, C., Sarnthein, M., Voelker, A., Erlenkeuser, H., 2006. Variability of the Denmark Strait Overflow during the Last Glacial Maximum. Boreas 35, 50–60. https://doi.org/10.1111/j.1502-3885.2006.tb01112.x	https://doi.org/10.1111/j.1502-3885.2006.tb01112.x	Cibicides wuellerstorfi	Cibicides wuellerstorfi (Schwager, 1866)	418063 (urn:lsid:marinespecies.org:taxname:418063)	418063	lsid:marinespecies.org:taxname:418063
GIK23519-5	0.49	13.455		C.wuel	3.5	3.5	2.9032	-0.1331	1.03	1.03	Millo et al. (2006)	Millo, C., Sarnthein, M., Voelker, A., Erlenkeuser, H., 2006. Variability of the Denmark Strait Overflow during the Last Glacial Maximum. Boreas 35, 50–60. https://doi.org/10.1111/j.1502-3885.2006.tb01112.x	https://doi.org/10.1111/j.1502-3885.2006.tb01112.x	Cibicides wuellerstorfi	Cibicides wuellerstorfi (Schwager, 1866)	418063 (urn:lsid:marinespecies.org:taxname:418063)	418063	lsid:marinespecies.org:taxname:418063
GIK23519-5	0.5	13.679		C.wuel	3.55	3.55	2.9332	-0.1331	0.04	0.04	Millo et al. (2006)	Millo, C., Sarnthein, M., Voelker, A., Erlenkeuser, H., 2006. Variability of the Denmark Strait Overflow during the Last Glacial Maximum. Boreas 35, 50–60. https://doi.org/10.1111/j.1502-3885.2006.tb01112.x	https://doi.org/10.1111/j.1502-3885.2006.tb01112.x	Cibicides wuellerstorfi	Cibicides wuellerstorfi (Schwager, 1866)	418063 (urn:lsid:marinespecies.org:taxname:418063)	418063	lsid:marinespecies.org:taxname:418063
GIK23519-5	0.5	13.679		C.wuel	3.32	3.32	2.7032	-0.1331	0.43	0.43	Millo et al. (2006)	Millo, C., Sarnthein, M., Voelker, A., Erlenkeuser, H., 2006. Variability of the Denmark Strait Overflow during the Last Glacial Maximum. Boreas 35, 50–60. https://doi.org/10.1111/j.1502-3885.2006.tb01112.x	https://doi.org/10.1111/j.1502-3885.2006.tb01112.x	Cibicides wuellerstorfi	Cibicides wuellerstorfi (Schwager, 1866)	418063 (urn:lsid:marinespecies.org:taxname:418063)	418063	lsid:marinespecies.org:taxname:418063
GIK23519-5	0.5	13.679		C.wuel	3.8	3.8	3.1832	-0.1331	0.57	0.57	Millo et al. (2006)	Millo, C., Sarnthein, M., Voelker, A., Erlenkeuser, H., 2006. Variability of the Denmark Strait Overflow during the Last Glacial Maximum. Boreas 35, 50–60. https://doi.org/10.1111/j.1502-3885.2006.tb01112.x	https://doi.org/10.1111/j.1502-3885.2006.tb01112.x	Cibicides wuellerstorfi	Cibicides wuellerstorfi (Schwager, 1866)	418063 (urn:lsid:marinespecies.org:taxname:418063)	418063	lsid:marinespecies.org:taxname:418063
GIK23519-5	0.5	13.679		C.wuel	3.23	3.23	2.6132	-0.1331	0.61	0.61	Millo et al. (2006)	Millo, C., Sarnthein, M., Voelker, A., Erlenkeuser, H., 2006. Variability of the Denmark Strait Overflow during the Last Glacial Maximum. Boreas 35, 50–60. https://doi.org/10.1111/j.1502-3885.2006.tb01112.x	https://doi.org/10.1111/j.1502-3885.2006.tb01112.x	Cibicides wuellerstorfi	Cibicides wuellerstorfi (Schwager, 1866)	418063 (urn:lsid:marinespecies.org:taxname:418063)	418063	lsid:marinespecies.org:taxname:418063
GIK23519-5	0.5	13.679		C.wuel	3.41	3.41	2.7932	-0.1331	0.63	0.63	Millo et al. (2006)	Millo, C., Sarnthein, M., Voelker, A., Erlenkeuser, H., 2006. Variability of the Denmark Strait Overflow during the Last Glacial Maximum. Boreas 35, 50–60. https://doi.org/10.1111/j.1502-3885.2006.tb01112.x	https://doi.org/10.1111/j.1502-3885.2006.tb01112.x	Cibicides wuellerstorfi	Cibicides wuellerstorfi (Schwager, 1866)	418063 (urn:lsid:marinespecies.org:taxname:418063)	418063	lsid:marinespecies.org:taxname:418063
GIK23519-5	0.5	13.679		C.wuel	3.58	3.58	2.9632	-0.1331	0.86	0.86	Millo et al. (2006)	Millo, C., Sarnthein, M., Voelker, A., Erlenkeuser, H., 2006. Variability of the Denmark Strait Overflow during the Last Glacial Maximum. Boreas 35, 50–60. https://doi.org/10.1111/j.1502-3885.2006.tb01112.x	https://doi.org/10.1111/j.1502-3885.2006.tb01112.x	Cibicides wuellerstorfi	Cibicides wuellerstorfi (Schwager, 1866)	418063 (urn:lsid:marinespecies.org:taxname:418063)	418063	lsid:marinespecies.org:taxname:418063
GIK23519-5	0.5	13.679		C.wuel	3.62	3.62	3.0032	-0.1331	1.33	1.33	Millo et al. (2006)	Millo, C., Sarnthein, M., Voelker, A., Erlenkeuser, H., 2006. Variability of the Denmark Strait Overflow during the Last Glacial Maximum. Boreas 35, 50–60. https://doi.org/10.1111/j.1502-3885.2006.tb01112.x	https://doi.org/10.1111/j.1502-3885.2006.tb01112.x	Cibicides wuellerstorfi	Cibicides wuellerstorfi (Schwager, 1866)	418063 (urn:lsid:marinespecies.org:taxname:418063)	418063	lsid:marinespecies.org:taxname:418063
GIK23519-5	0.51	13.904		C.wuel	3.49	3.49	2.836	-0.1331	0.68	0.68	Millo et al. (2006)	Millo, C., Sarnthein, M., Voelker, A., Erlenkeuser, H., 2006. Variability of the Denmark Strait Overflow during the Last Glacial Maximum. Boreas 35, 50–60. https://doi.org/10.1111/j.1502-3885.2006.tb01112.x	https://doi.org/10.1111/j.1502-3885.2006.tb01112.x	Cibicides wuellerstorfi	Cibicides wuellerstorfi (Schwager, 1866)	418063 (urn:lsid:marinespecies.org:taxname:418063)	418063	lsid:marinespecies.org:taxname:418063
GIK23519-5	0.52	14.128		C.wuel	3.53	3.53	2.8164	-0.1331	0.75	0.75	Millo et al. (2006)	Millo, C., Sarnthein, M., Voelker, A., Erlenkeuser, H., 2006. Variability of the Denmark Strait Overflow during the Last Glacial Maximum. Boreas 35, 50–60. https://doi.org/10.1111/j.1502-3885.2006.tb01112.x	https://doi.org/10.1111/j.1502-3885.2006.tb01112.x	Cibicides wuellerstorfi	Cibicides wuellerstorfi (Schwager, 1866)	418063 (urn:lsid:marinespecies.org:taxname:418063)	418063	lsid:marinespecies.org:taxname:418063
GIK23519-5	0.53	14.352		C.wuel	3.55	3.55	2.7758	-0.1331	0.7	0.7	Millo et al. (2006)	Millo, C., Sarnthein, M., Voelker, A., Erlenkeuser, H., 2006. Variability of the Denmark Strait Overflow during the Last Glacial Maximum. Boreas 35, 50–60. https://doi.org/10.1111/j.1502-3885.2006.tb01112.x	https://doi.org/10.1111/j.1502-3885.2006.tb01112.x	Cibicides wuellerstorfi	Cibicides wuellerstorfi (Schwager, 1866)	418063 (urn:lsid:marinespecies.org:taxname:418063)	418063	lsid:marinespecies.org:taxname:418063
GIK23519-5	0.54	14.576		C.wuel	3.5	3.5	2.6963	-0.1331	0.52	0.52	Millo et al. (2006)	Millo, C., Sarnthein, M., Voelker, A., Erlenkeuser, H., 2006. Variability of the Denmark Strait Overflow during the Last Glacial Maximum. Boreas 35, 50–60. https://doi.org/10.1111/j.1502-3885.2006.tb01112.x	https://doi.org/10.1111/j.1502-3885.2006.tb01112.x	Cibicides wuellerstorfi	Cibicides wuellerstorfi (Schwager, 1866)	418063 (urn:lsid:marinespecies.org:taxname:418063)	418063	lsid:marinespecies.org:taxname:418063
GIK23519-5	0.55	14.801	HS1	C.wuel	3.56	3.56	2.7747	-0.1331	0.45	0.45	Millo et al. (2006)	Millo, C., Sarnthein, M., Voelker, A., Erlenkeuser, H., 2006. Variability of the Denmark Strait Overflow during the Last Glacial Maximum. Boreas 35, 50–60. https://doi.org/10.1111/j.1502-3885.2006.tb01112.x	https://doi.org/10.1111/j.1502-3885.2006.tb01112.x	Cibicides wuellerstorfi	Cibicides wuellerstorfi (Schwager, 1866)	418063 (urn:lsid:marinespecies.org:taxname:418063)	418063	lsid:marinespecies.org:taxname:418063
GIK23519-5	0.56	15.025	HS1	C.wuel	3.61	3.61	2.8317	-0.1331	0.48	0.48	Millo et al. (2006)	Millo, C., Sarnthein, M., Voelker, A., Erlenkeuser, H., 2006. Variability of the Denmark Strait Overflow during the Last Glacial Maximum. Boreas 35, 50–60. https://doi.org/10.1111/j.1502-3885.2006.tb01112.x	https://doi.org/10.1111/j.1502-3885.2006.tb01112.x	Cibicides wuellerstorfi	Cibicides wuellerstorfi (Schwager, 1866)	418063 (urn:lsid:marinespecies.org:taxname:418063)	418063	lsid:marinespecies.org:taxname:418063
GIK23519-5	0.57	15.249	HS1	C.wuel	3.48	3.48	2.6779	-0.1331	0.48	0.48	Millo et al. (2006)	Millo, C., Sarnthein, M., Voelker, A., Erlenkeuser, H., 2006. Variability of the Denmark Strait Overflow during the Last Glacial Maximum. Boreas 35, 50–60. https://doi.org/10.1111/j.1502-3885.2006.tb01112.x	https://doi.org/10.1111/j.1502-3885.2006.tb01112.x	Cibicides wuellerstorfi	Cibicides wuellerstorfi (Schwager, 1866)	418063 (urn:lsid:marinespecies.org:taxname:418063)	418063	lsid:marinespecies.org:taxname:418063
GIK23519-5	0.58	15.474	HS1	C.wuel	3.45	3.45	2.6092	-0.1331	0.63	0.63	Millo et al. (2006)	Millo, C., Sarnthein, M., Voelker, A., Erlenkeuser, H., 2006. Variability of the Denmark Strait Overflow during the Last Glacial Maximum. Boreas 35, 50–60. https://doi.org/10.1111/j.1502-3885.2006.tb01112.x	https://doi.org/10.1111/j.1502-3885.2006.tb01112.x	Cibicides wuellerstorfi	Cibicides wuellerstorfi (Schwager, 1866)	418063 (urn:lsid:marinespecies.org:taxname:418063)	418063	lsid:marinespecies.org:taxname:418063
GIK23519-5	0.59	15.698	HS1	C.wuel	3.48	3.48	2.6046	-0.1331	0.67	0.67	Millo et al. (2006)	Millo, C., Sarnthein, M., Voelker, A., Erlenkeuser, H., 2006. Variability of the Denmark Strait Overflow during the Last Glacial Maximum. Boreas 35, 50–60. https://doi.org/10.1111/j.1502-3885.2006.tb01112.x	https://doi.org/10.1111/j.1502-3885.2006.tb01112.x	Cibicides wuellerstorfi	Cibicides wuellerstorfi (Schwager, 1866)	418063 (urn:lsid:marinespecies.org:taxname:418063)	418063	lsid:marinespecies.org:taxname:418063
GIK23519-5	0.6	15.922	HS1	C.wuel	3.49	3.49	2.5861	-0.1331	0.84	0.84	Millo et al. (2006)	Millo, C., Sarnthein, M., Voelker, A., Erlenkeuser, H., 2006. Variability of the Denmark Strait Overflow during the Last Glacial Maximum. Boreas 35, 50–60. https://doi.org/10.1111/j.1502-3885.2006.tb01112.x	https://doi.org/10.1111/j.1502-3885.2006.tb01112.x	Cibicides wuellerstorfi	Cibicides wuellerstorfi (Schwager, 1866)	418063 (urn:lsid:marinespecies.org:taxname:418063)	418063	lsid:marinespecies.org:taxname:418063
GIK23519-5	0.61	16.147	HS1	C.wuel	3.66	3.66	2.7294	-0.1331	0.61	0.61	Millo et al. (2006)	Millo, C., Sarnthein, M., Voelker, A., Erlenkeuser, H., 2006. Variability of the Denmark Strait Overflow during the Last Glacial Maximum. Boreas 35, 50–60. https://doi.org/10.1111/j.1502-3885.2006.tb01112.x	https://doi.org/10.1111/j.1502-3885.2006.tb01112.x	Cibicides wuellerstorfi	Cibicides wuellerstorfi (Schwager, 1866)	418063 (urn:lsid:marinespecies.org:taxname:418063)	418063	lsid:marinespecies.org:taxname:418063
GIK23519-5	0.62	16.371	HS1	C.wuel	3.79	3.79	2.8373	-0.1331	0.45	0.45	Millo et al. (2006)	Millo, C., Sarnthein, M., Voelker, A., Erlenkeuser, H., 2006. Variability of the Denmark Strait Overflow during the Last Glacial Maximum. Boreas 35, 50–60. https://doi.org/10.1111/j.1502-3885.2006.tb01112.x	https://doi.org/10.1111/j.1502-3885.2006.tb01112.x	Cibicides wuellerstorfi	Cibicides wuellerstorfi (Schwager, 1866)	418063 (urn:lsid:marinespecies.org:taxname:418063)	418063	lsid:marinespecies.org:taxname:418063
GIK23519-5	0.63	16.595	HS1	C.wuel	4.05	4.05	3.0846	-0.1331	0.65	0.65	Millo et al. (2006)	Millo, C., Sarnthein, M., Voelker, A., Erlenkeuser, H., 2006. Variability of the Denmark Strait Overflow during the Last Glacial Maximum. Boreas 35, 50–60. https://doi.org/10.1111/j.1502-3885.2006.tb01112.x	https://doi.org/10.1111/j.1502-3885.2006.tb01112.x	Cibicides wuellerstorfi	Cibicides wuellerstorfi (Schwager, 1866)	418063 (urn:lsid:marinespecies.org:taxname:418063)	418063	lsid:marinespecies.org:taxname:418063
GIK23519-5	0.64	16.82	HS1	C.wuel	3.78	3.78	2.8138	-0.1331	0.59	0.59	Millo et al. (2006)	Millo, C., Sarnthein, M., Voelker, A., Erlenkeuser, H., 2006. Variability of the Denmark Strait Overflow during the Last Glacial Maximum. Boreas 35, 50–60. https://doi.org/10.1111/j.1502-3885.2006.tb01112.x	https://doi.org/10.1111/j.1502-3885.2006.tb01112.x	Cibicides wuellerstorfi	Cibicides wuellerstorfi (Schwager, 1866)	418063 (urn:lsid:marinespecies.org:taxname:418063)	418063	lsid:marinespecies.org:taxname:418063
GIK23519-5	0.65	17.044	HS1	C.wuel	3.99	3.99	3.0253	-0.1331	0.66	0.66	Millo et al. (2006)	Millo, C., Sarnthein, M., Voelker, A., Erlenkeuser, H., 2006. Variability of the Denmark Strait Overflow during the Last Glacial Maximum. Boreas 35, 50–60. https://doi.org/10.1111/j.1502-3885.2006.tb01112.x	https://doi.org/10.1111/j.1502-3885.2006.tb01112.x	Cibicides wuellerstorfi	Cibicides wuellerstorfi (Schwager, 1866)	418063 (urn:lsid:marinespecies.org:taxname:418063)	418063	lsid:marinespecies.org:taxname:418063
GIK23519-5	0.66	17.268	HS1	C.wuel	4.24	4.24	3.2773	-0.1331	0.8	0.8	Millo et al. (2006)	Millo, C., Sarnthein, M., Voelker, A., Erlenkeuser, H., 2006. Variability of the Denmark Strait Overflow during the Last Glacial Maximum. Boreas 35, 50–60. https://doi.org/10.1111/j.1502-3885.2006.tb01112.x	https://doi.org/10.1111/j.1502-3885.2006.tb01112.x	Cibicides wuellerstorfi	Cibicides wuellerstorfi (Schwager, 1866)	418063 (urn:lsid:marinespecies.org:taxname:418063)	418063	lsid:marinespecies.org:taxname:418063
GIK23519-5	0.67	17.492	HS1	C.wuel	4.12	4.12	3.1595	-0.1331	0.7	0.7	Millo et al. (2006)	Millo, C., Sarnthein, M., Voelker, A., Erlenkeuser, H., 2006. Variability of the Denmark Strait Overflow during the Last Glacial Maximum. Boreas 35, 50–60. https://doi.org/10.1111/j.1502-3885.2006.tb01112.x	https://doi.org/10.1111/j.1502-3885.2006.tb01112.x	Cibicides wuellerstorfi	Cibicides wuellerstorfi (Schwager, 1866)	418063 (urn:lsid:marinespecies.org:taxname:418063)	418063	lsid:marinespecies.org:taxname:418063
GIK23519-5	0.68	17.599		C.wuel	3.63	3.63	2.6705	-0.1331	0.43	0.43	Millo et al. (2006)	Millo, C., Sarnthein, M., Voelker, A., Erlenkeuser, H., 2006. Variability of the Denmark Strait Overflow during the Last Glacial Maximum. Boreas 35, 50–60. https://doi.org/10.1111/j.1502-3885.2006.tb01112.x	https://doi.org/10.1111/j.1502-3885.2006.tb01112.x	Cibicides wuellerstorfi	Cibicides wuellerstorfi (Schwager, 1866)	418063 (urn:lsid:marinespecies.org:taxname:418063)	418063	lsid:marinespecies.org:taxname:418063
GIK23519-5	0.69	17.705		C.wuel	4.32	4.32	3.3614	-0.1331	0.98	0.98	Millo et al. (2006)	Millo, C., Sarnthein, M., Voelker, A., Erlenkeuser, H., 2006. Variability of the Denmark Strait Overflow during the Last Glacial Maximum. Boreas 35, 50–60. https://doi.org/10.1111/j.1502-3885.2006.tb01112.x	https://doi.org/10.1111/j.1502-3885.2006.tb01112.x	Cibicides wuellerstorfi	Cibicides wuellerstorfi (Schwager, 1866)	418063 (urn:lsid:marinespecies.org:taxname:418063)	418063	lsid:marinespecies.org:taxname:418063
GIK23519-5	0.7	17.812		C.wuel	4.24	4.24	3.2822	-0.1331	1.04	1.04	Millo et al. (2006)	Millo, C., Sarnthein, M., Voelker, A., Erlenkeuser, H., 2006. Variability of the Denmark Strait Overflow during the Last Glacial Maximum. Boreas 35, 50–60. https://doi.org/10.1111/j.1502-3885.2006.tb01112.x	https://doi.org/10.1111/j.1502-3885.2006.tb01112.x	Cibicides wuellerstorfi	Cibicides wuellerstorfi (Schwager, 1866)	418063 (urn:lsid:marinespecies.org:taxname:418063)	418063	lsid:marinespecies.org:taxname:418063
GIK23519-5	0.7	17.812		C.wuel	4.19	4.19	3.2322	-0.1331	1.06	1.06	Millo et al. (2006)	Millo, C., Sarnthein, M., Voelker, A., Erlenkeuser, H., 2006. Variability of the Denmark Strait Overflow during the Last Glacial Maximum. Boreas 35, 50–60. https://doi.org/10.1111/j.1502-3885.2006.tb01112.x	https://doi.org/10.1111/j.1502-3885.2006.tb01112.x	Cibicides wuellerstorfi	Cibicides wuellerstorfi (Schwager, 1866)	418063 (urn:lsid:marinespecies.org:taxname:418063)	418063	lsid:marinespecies.org:taxname:418063
GIK23519-5	0.7	17.812		C.wuel	4.31	4.31	3.3522	-0.1331	1.29	1.29	Millo et al. (2006)	Millo, C., Sarnthein, M., Voelker, A., Erlenkeuser, H., 2006. Variability of the Denmark Strait Overflow during the Last Glacial Maximum. Boreas 35, 50–60. https://doi.org/10.1111/j.1502-3885.2006.tb01112.x	https://doi.org/10.1111/j.1502-3885.2006.tb01112.x	Cibicides wuellerstorfi	Cibicides wuellerstorfi (Schwager, 1866)	418063 (urn:lsid:marinespecies.org:taxname:418063)	418063	lsid:marinespecies.org:taxname:418063
GIK23519-5	0.7	17.812		C.wuel	4.33	4.33	3.3722	-0.1331	1.29	1.29	Millo et al. (2006)	Millo, C., Sarnthein, M., Voelker, A., Erlenkeuser, H., 2006. Variability of the Denmark Strait Overflow during the Last Glacial Maximum. Boreas 35, 50–60. https://doi.org/10.1111/j.1502-3885.2006.tb01112.x	https://doi.org/10.1111/j.1502-3885.2006.tb01112.x	Cibicides wuellerstorfi	Cibicides wuellerstorfi (Schwager, 1866)	418063 (urn:lsid:marinespecies.org:taxname:418063)	418063	lsid:marinespecies.org:taxname:418063
GIK23519-5	0.71	17.918		C.wuel	4.2	4.2	3.2427	-0.1331	0.79	0.79	Millo et al. (2006)	Millo, C., Sarnthein, M., Voelker, A., Erlenkeuser, H., 2006. Variability of the Denmark Strait Overflow during the Last Glacial Maximum. Boreas 35, 50–60. https://doi.org/10.1111/j.1502-3885.2006.tb01112.x	https://doi.org/10.1111/j.1502-3885.2006.tb01112.x	Cibicides wuellerstorfi	Cibicides wuellerstorfi (Schwager, 1866)	418063 (urn:lsid:marinespecies.org:taxname:418063)	418063	lsid:marinespecies.org:taxname:418063
GIK23519-5	0.71	17.918		C.wuel	4.49	4.49	3.5327	-0.1331	1.06	1.06	Millo et al. (2006)	Millo, C., Sarnthein, M., Voelker, A., Erlenkeuser, H., 2006. Variability of the Denmark Strait Overflow during the Last Glacial Maximum. Boreas 35, 50–60. https://doi.org/10.1111/j.1502-3885.2006.tb01112.x	https://doi.org/10.1111/j.1502-3885.2006.tb01112.x	Cibicides wuellerstorfi	Cibicides wuellerstorfi (Schwager, 1866)	418063 (urn:lsid:marinespecies.org:taxname:418063)	418063	lsid:marinespecies.org:taxname:418063
GIK23519-5	0.71	17.918		C.wuel	4.44	4.44	3.4827	-0.1331	1.25	1.25	Millo et al. (2006)	Millo, C., Sarnthein, M., Voelker, A., Erlenkeuser, H., 2006. Variability of the Denmark Strait Overflow during the Last Glacial Maximum. Boreas 35, 50–60. https://doi.org/10.1111/j.1502-3885.2006.tb01112.x	https://doi.org/10.1111/j.1502-3885.2006.tb01112.x	Cibicides wuellerstorfi	Cibicides wuellerstorfi (Schwager, 1866)	418063 (urn:lsid:marinespecies.org:taxname:418063)	418063	lsid:marinespecies.org:taxname:418063
GIK23519-5	0.71	17.918		C.wuel	4.56	4.56	3.6027	-0.1331	1.35	1.35	Millo et al. (2006)	Millo, C., Sarnthein, M., Voelker, A., Erlenkeuser, H., 2006. Variability of the Denmark Strait Overflow during the Last Glacial Maximum. Boreas 35, 50–60. https://doi.org/10.1111/j.1502-3885.2006.tb01112.x	https://doi.org/10.1111/j.1502-3885.2006.tb01112.x	Cibicides wuellerstorfi	Cibicides wuellerstorfi (Schwager, 1866)	418063 (urn:lsid:marinespecies.org:taxname:418063)	418063	lsid:marinespecies.org:taxname:418063
GIK23519-5	0.71	17.918		C.wuel	4.62	4.62	3.6627	-0.1331	1.43	1.43	Millo et al. (2006)	Millo, C., Sarnthein, M., Voelker, A., Erlenkeuser, H., 2006. Variability of the Denmark Strait Overflow during the Last Glacial Maximum. Boreas 35, 50–60. https://doi.org/10.1111/j.1502-3885.2006.tb01112.x	https://doi.org/10.1111/j.1502-3885.2006.tb01112.x	Cibicides wuellerstorfi	Cibicides wuellerstorfi (Schwager, 1866)	418063 (urn:lsid:marinespecies.org:taxname:418063)	418063	lsid:marinespecies.org:taxname:418063
GIK23519-5	0.71	17.918		C.wuel	4.55	4.55	3.5927	-0.1331	1.44	1.44	Millo et al. (2006)	Millo, C., Sarnthein, M., Voelker, A., Erlenkeuser, H., 2006. Variability of the Denmark Strait Overflow during the Last Glacial Maximum. Boreas 35, 50–60. https://doi.org/10.1111/j.1502-3885.2006.tb01112.x	https://doi.org/10.1111/j.1502-3885.2006.tb01112.x	Cibicides wuellerstorfi	Cibicides wuellerstorfi (Schwager, 1866)	418063 (urn:lsid:marinespecies.org:taxname:418063)	418063	lsid:marinespecies.org:taxname:418063
GIK23519-5	0.71	17.918		C.wuel	4.67	4.67	3.7127	-0.1331	1.51	1.51	Millo et al. (2006)	Millo, C., Sarnthein, M., Voelker, A., Erlenkeuser, H., 2006. Variability of the Denmark Strait Overflow during the Last Glacial Maximum. Boreas 35, 50–60. https://doi.org/10.1111/j.1502-3885.2006.tb01112.x	https://doi.org/10.1111/j.1502-3885.2006.tb01112.x	Cibicides wuellerstorfi	Cibicides wuellerstorfi (Schwager, 1866)	418063 (urn:lsid:marinespecies.org:taxname:418063)	418063	lsid:marinespecies.org:taxname:418063
GIK23519-5	0.72	18.025		C.wuel	4.57	4.57	3.6129	-0.1331	1.26	1.26	Millo et al. (2006)	Millo, C., Sarnthein, M., Voelker, A., Erlenkeuser, H., 2006. Variability of the Denmark Strait Overflow during the Last Glacial Maximum. Boreas 35, 50–60. https://doi.org/10.1111/j.1502-3885.2006.tb01112.x	https://doi.org/10.1111/j.1502-3885.2006.tb01112.x	Cibicides wuellerstorfi	Cibicides wuellerstorfi (Schwager, 1866)	418063 (urn:lsid:marinespecies.org:taxname:418063)	418063	lsid:marinespecies.org:taxname:418063
GIK23519-5	0.72	18.025		C.wuel	4.46	4.46	3.5029	-0.1331	1.43	1.43	Millo et al. (2006)	Millo, C., Sarnthein, M., Voelker, A., Erlenkeuser, H., 2006. Variability of the Denmark Strait Overflow during the Last Glacial Maximum. Boreas 35, 50–60. https://doi.org/10.1111/j.1502-3885.2006.tb01112.x	https://doi.org/10.1111/j.1502-3885.2006.tb01112.x	Cibicides wuellerstorfi	Cibicides wuellerstorfi (Schwager, 1866)	418063 (urn:lsid:marinespecies.org:taxname:418063)	418063	lsid:marinespecies.org:taxname:418063
GIK23519-5	0.72	18.025		C.wuel	4.59	4.59	3.6329	-0.1331	1.44	1.44	Millo et al. (2006)	Millo, C., Sarnthein, M., Voelker, A., Erlenkeuser, H., 2006. Variability of the Denmark Strait Overflow during the Last Glacial Maximum. Boreas 35, 50–60. https://doi.org/10.1111/j.1502-3885.2006.tb01112.x	https://doi.org/10.1111/j.1502-3885.2006.tb01112.x	Cibicides wuellerstorfi	Cibicides wuellerstorfi (Schwager, 1866)	418063 (urn:lsid:marinespecies.org:taxname:418063)	418063	lsid:marinespecies.org:taxname:418063
GIK23519-5	0.72	18.025		C.wuel	4.63	4.63	3.6729	-0.1331	1.47	1.47	Millo et al. (2006)	Millo, C., Sarnthein, M., Voelker, A., Erlenkeuser, H., 2006. Variability of the Denmark Strait Overflow during the Last Glacial Maximum. Boreas 35, 50–60. https://doi.org/10.1111/j.1502-3885.2006.tb01112.x	https://doi.org/10.1111/j.1502-3885.2006.tb01112.x	Cibicides wuellerstorfi	Cibicides wuellerstorfi (Schwager, 1866)	418063 (urn:lsid:marinespecies.org:taxname:418063)	418063	lsid:marinespecies.org:taxname:418063
GIK23519-5	0.72	18.025		C.wuel	4.48	4.48	3.5229	-0.1331	1.5	1.5	Millo et al. (2006)	Millo, C., Sarnthein, M., Voelker, A., Erlenkeuser, H., 2006. Variability of the Denmark Strait Overflow during the Last Glacial Maximum. Boreas 35, 50–60. https://doi.org/10.1111/j.1502-3885.2006.tb01112.x	https://doi.org/10.1111/j.1502-3885.2006.tb01112.x	Cibicides wuellerstorfi	Cibicides wuellerstorfi (Schwager, 1866)	418063 (urn:lsid:marinespecies.org:taxname:418063)	418063	lsid:marinespecies.org:taxname:418063
GIK23519-5	0.72	18.025		C.wuel	4.61	4.61	3.6529	-0.1331	1.5	1.5	Millo et al. (2006)	Millo, C., Sarnthein, M., Voelker, A., Erlenkeuser, H., 2006. Variability of the Denmark Strait Overflow during the Last Glacial Maximum. Boreas 35, 50–60. https://doi.org/10.1111/j.1502-3885.2006.tb01112.x	https://doi.org/10.1111/j.1502-3885.2006.tb01112.x	Cibicides wuellerstorfi	Cibicides wuellerstorfi (Schwager, 1866)	418063 (urn:lsid:marinespecies.org:taxname:418063)	418063	lsid:marinespecies.org:taxname:418063
GIK23519-5	0.72	18.025		C.wuel	4.7	4.7	3.7429	-0.1331	1.58	1.58	Millo et al. (2006)	Millo, C., Sarnthein, M., Voelker, A., Erlenkeuser, H., 2006. Variability of the Denmark Strait Overflow during the Last Glacial Maximum. Boreas 35, 50–60. https://doi.org/10.1111/j.1502-3885.2006.tb01112.x	https://doi.org/10.1111/j.1502-3885.2006.tb01112.x	Cibicides wuellerstorfi	Cibicides wuellerstorfi (Schwager, 1866)	418063 (urn:lsid:marinespecies.org:taxname:418063)	418063	lsid:marinespecies.org:taxname:418063
GIK23519-5	0.73	18.131		C.wuel	4.37	4.37	3.4127	-0.1331	1.33	1.33	Millo et al. (2006)	Millo, C., Sarnthein, M., Voelker, A., Erlenkeuser, H., 2006. Variability of the Denmark Strait Overflow during the Last Glacial Maximum. Boreas 35, 50–60. https://doi.org/10.1111/j.1502-3885.2006.tb01112.x	https://doi.org/10.1111/j.1502-3885.2006.tb01112.x	Cibicides wuellerstorfi	Cibicides wuellerstorfi (Schwager, 1866)	418063 (urn:lsid:marinespecies.org:taxname:418063)	418063	lsid:marinespecies.org:taxname:418063
GIK23519-5	0.73	18.131		C.wuel	4.79	4.79	3.8327	-0.1331	1.42	1.42	Millo et al. (2006)	Millo, C., Sarnthein, M., Voelker, A., Erlenkeuser, H., 2006. Variability of the Denmark Strait Overflow during the Last Glacial Maximum. Boreas 35, 50–60. https://doi.org/10.1111/j.1502-3885.2006.tb01112.x	https://doi.org/10.1111/j.1502-3885.2006.tb01112.x	Cibicides wuellerstorfi	Cibicides wuellerstorfi (Schwager, 1866)	418063 (urn:lsid:marinespecies.org:taxname:418063)	418063	lsid:marinespecies.org:taxname:418063
GIK23519-5	0.73	18.131		C.wuel	4.69	4.69	3.7327	-0.1331	1.44	1.44	Millo et al. (2006)	Millo, C., Sarnthein, M., Voelker, A., Erlenkeuser, H., 2006. Variability of the Denmark Strait Overflow during the Last Glacial Maximum. Boreas 35, 50–60. https://doi.org/10.1111/j.1502-3885.2006.tb01112.x	https://doi.org/10.1111/j.1502-3885.2006.tb01112.x	Cibicides wuellerstorfi	Cibicides wuellerstorfi (Schwager, 1866)	418063 (urn:lsid:marinespecies.org:taxname:418063)	418063	lsid:marinespecies.org:taxname:418063
GIK23519-5	0.73	18.131		C.wuel	4.6	4.6	3.6427	-0.1331	1.51	1.51	Millo et al. (2006)	Millo, C., Sarnthein, M., Voelker, A., Erlenkeuser, H., 2006. Variability of the Denmark Strait Overflow during the Last Glacial Maximum. Boreas 35, 50–60. https://doi.org/10.1111/j.1502-3885.2006.tb01112.x	https://doi.org/10.1111/j.1502-3885.2006.tb01112.x	Cibicides wuellerstorfi	Cibicides wuellerstorfi (Schwager, 1866)	418063 (urn:lsid:marinespecies.org:taxname:418063)	418063	lsid:marinespecies.org:taxname:418063
GIK23519-5	0.73	18.131		C.wuel	4.45	4.45	3.4927	-0.1331	1.52	1.52	Millo et al. (2006)	Millo, C., Sarnthein, M., Voelker, A., Erlenkeuser, H., 2006. Variability of the Denmark Strait Overflow during the Last Glacial Maximum. Boreas 35, 50–60. https://doi.org/10.1111/j.1502-3885.2006.tb01112.x	https://doi.org/10.1111/j.1502-3885.2006.tb01112.x	Cibicides wuellerstorfi	Cibicides wuellerstorfi (Schwager, 1866)	418063 (urn:lsid:marinespecies.org:taxname:418063)	418063	lsid:marinespecies.org:taxname:418063
GIK23519-5	0.73	18.131		C.wuel	4.66	4.66	3.7027	-0.1331	1.53	1.53	Millo et al. (2006)	Millo, C., Sarnthein, M., Voelker, A., Erlenkeuser, H., 2006. Variability of the Denmark Strait Overflow during the Last Glacial Maximum. Boreas 35, 50–60. https://doi.org/10.1111/j.1502-3885.2006.tb01112.x	https://doi.org/10.1111/j.1502-3885.2006.tb01112.x	Cibicides wuellerstorfi	Cibicides wuellerstorfi (Schwager, 1866)	418063 (urn:lsid:marinespecies.org:taxname:418063)	418063	lsid:marinespecies.org:taxname:418063
GIK23519-5	0.73	18.131		C.wuel	4.47	4.47	3.5127	-0.1331	1.54	1.54	Millo et al. (2006)	Millo, C., Sarnthein, M., Voelker, A., Erlenkeuser, H., 2006. Variability of the Denmark Strait Overflow during the Last Glacial Maximum. Boreas 35, 50–60. https://doi.org/10.1111/j.1502-3885.2006.tb01112.x	https://doi.org/10.1111/j.1502-3885.2006.tb01112.x	Cibicides wuellerstorfi	Cibicides wuellerstorfi (Schwager, 1866)	418063 (urn:lsid:marinespecies.org:taxname:418063)	418063	lsid:marinespecies.org:taxname:418063
GIK23519-5	0.74	18.238		C.wuel	4.45	4.45	3.492	-0.1331	1.39	1.39	Millo et al. (2006)	Millo, C., Sarnthein, M., Voelker, A., Erlenkeuser, H., 2006. Variability of the Denmark Strait Overflow during the Last Glacial Maximum. Boreas 35, 50–60. https://doi.org/10.1111/j.1502-3885.2006.tb01112.x	https://doi.org/10.1111/j.1502-3885.2006.tb01112.x	Cibicides wuellerstorfi	Cibicides wuellerstorfi (Schwager, 1866)	418063 (urn:lsid:marinespecies.org:taxname:418063)	418063	lsid:marinespecies.org:taxname:418063
GIK23519-5	0.74	18.238		C.wuel	4.53	4.53	3.572	-0.1331	1.41	1.41	Millo et al. (2006)	Millo, C., Sarnthein, M., Voelker, A., Erlenkeuser, H., 2006. Variability of the Denmark Strait Overflow during the Last Glacial Maximum. Boreas 35, 50–60. https://doi.org/10.1111/j.1502-3885.2006.tb01112.x	https://doi.org/10.1111/j.1502-3885.2006.tb01112.x	Cibicides wuellerstorfi	Cibicides wuellerstorfi (Schwager, 1866)	418063 (urn:lsid:marinespecies.org:taxname:418063)	418063	lsid:marinespecies.org:taxname:418063
GIK23519-5	0.74	18.238		C.wuel	4.58	4.58	3.622	-0.1331	1.47	1.47	Millo et al. (2006)	Millo, C., Sarnthein, M., Voelker, A., Erlenkeuser, H., 2006. Variability of the Denmark Strait Overflow during the Last Glacial Maximum. Boreas 35, 50–60. https://doi.org/10.1111/j.1502-3885.2006.tb01112.x	https://doi.org/10.1111/j.1502-3885.2006.tb01112.x	Cibicides wuellerstorfi	Cibicides wuellerstorfi (Schwager, 1866)	418063 (urn:lsid:marinespecies.org:taxname:418063)	418063	lsid:marinespecies.org:taxname:418063
GIK23519-5	0.74	18.238		C.wuel	4.39	4.39	3.432	-0.1331	1.48	1.48	Millo et al. (2006)	Millo, C., Sarnthein, M., Voelker, A., Erlenkeuser, H., 2006. Variability of the Denmark Strait Overflow during the Last Glacial Maximum. Boreas 35, 50–60. https://doi.org/10.1111/j.1502-3885.2006.tb01112.x	https://doi.org/10.1111/j.1502-3885.2006.tb01112.x	Cibicides wuellerstorfi	Cibicides wuellerstorfi (Schwager, 1866)	418063 (urn:lsid:marinespecies.org:taxname:418063)	418063	lsid:marinespecies.org:taxname:418063
GIK23519-5	0.74	18.238		C.wuel	4.67	4.67	3.712	-0.1331	1.52	1.52	Millo et al. (2006)	Millo, C., Sarnthein, M., Voelker, A., Erlenkeuser, H., 2006. Variability of the Denmark Strait Overflow during the Last Glacial Maximum. Boreas 35, 50–60. https://doi.org/10.1111/j.1502-3885.2006.tb01112.x	https://doi.org/10.1111/j.1502-3885.2006.tb01112.x	Cibicides wuellerstorfi	Cibicides wuellerstorfi (Schwager, 1866)	418063 (urn:lsid:marinespecies.org:taxname:418063)	418063	lsid:marinespecies.org:taxname:418063
GIK23519-5	0.74	18.238		C.wuel	4.62	4.62	3.662	-0.1331	1.54	1.54	Millo et al. (2006)	Millo, C., Sarnthein, M., Voelker, A., Erlenkeuser, H., 2006. Variability of the Denmark Strait Overflow during the Last Glacial Maximum. Boreas 35, 50–60. https://doi.org/10.1111/j.1502-3885.2006.tb01112.x	https://doi.org/10.1111/j.1502-3885.2006.tb01112.x	Cibicides wuellerstorfi	Cibicides wuellerstorfi (Schwager, 1866)	418063 (urn:lsid:marinespecies.org:taxname:418063)	418063	lsid:marinespecies.org:taxname:418063
GIK23519-5	0.74	18.238		C.wuel	4.49	4.49	3.532	-0.1331	1.57	1.57	Millo et al. (2006)	Millo, C., Sarnthein, M., Voelker, A., Erlenkeuser, H., 2006. Variability of the Denmark Strait Overflow during the Last Glacial Maximum. Boreas 35, 50–60. https://doi.org/10.1111/j.1502-3885.2006.tb01112.x	https://doi.org/10.1111/j.1502-3885.2006.tb01112.x	Cibicides wuellerstorfi	Cibicides wuellerstorfi (Schwager, 1866)	418063 (urn:lsid:marinespecies.org:taxname:418063)	418063	lsid:marinespecies.org:taxname:418063
GIK23519-5	0.75	18.344		C.wuel	4.33	4.33	3.3707	-0.1331	1.3	1.3	Millo et al. (2006)	Millo, C., Sarnthein, M., Voelker, A., Erlenkeuser, H., 2006. Variability of the Denmark Strait Overflow during the Last Glacial Maximum. Boreas 35, 50–60. https://doi.org/10.1111/j.1502-3885.2006.tb01112.x	https://doi.org/10.1111/j.1502-3885.2006.tb01112.x	Cibicides wuellerstorfi	Cibicides wuellerstorfi (Schwager, 1866)	418063 (urn:lsid:marinespecies.org:taxname:418063)	418063	lsid:marinespecies.org:taxname:418063
GIK23519-5	0.75	18.344		C.wuel	4.33	4.33	3.3707	-0.1331	1.39	1.39	Millo et al. (2006)	Millo, C., Sarnthein, M., Voelker, A., Erlenkeuser, H., 2006. Variability of the Denmark Strait Overflow during the Last Glacial Maximum. Boreas 35, 50–60. https://doi.org/10.1111/j.1502-3885.2006.tb01112.x	https://doi.org/10.1111/j.1502-3885.2006.tb01112.x	Cibicides wuellerstorfi	Cibicides wuellerstorfi (Schwager, 1866)	418063 (urn:lsid:marinespecies.org:taxname:418063)	418063	lsid:marinespecies.org:taxname:418063
GIK23519-5	0.75	18.344		C.wuel	4.53	4.53	3.5707	-0.1331	1.44	1.44	Millo et al. (2006)	Millo, C., Sarnthein, M., Voelker, A., Erlenkeuser, H., 2006. Variability of the Denmark Strait Overflow during the Last Glacial Maximum. Boreas 35, 50–60. https://doi.org/10.1111/j.1502-3885.2006.tb01112.x	https://doi.org/10.1111/j.1502-3885.2006.tb01112.x	Cibicides wuellerstorfi	Cibicides wuellerstorfi (Schwager, 1866)	418063 (urn:lsid:marinespecies.org:taxname:418063)	418063	lsid:marinespecies.org:taxname:418063
GIK23519-5	0.75	18.344		C.wuel	4.46	4.46	3.5007	-0.1331	1.46	1.46	Millo et al. (2006)	Millo, C., Sarnthein, M., Voelker, A., Erlenkeuser, H., 2006. Variability of the Denmark Strait Overflow during the Last Glacial Maximum. Boreas 35, 50–60. https://doi.org/10.1111/j.1502-3885.2006.tb01112.x	https://doi.org/10.1111/j.1502-3885.2006.tb01112.x	Cibicides wuellerstorfi	Cibicides wuellerstorfi (Schwager, 1866)	418063 (urn:lsid:marinespecies.org:taxname:418063)	418063	lsid:marinespecies.org:taxname:418063
GIK23519-5	0.75	18.344		C.wuel	4.55	4.55	3.5907	-0.1331	1.46	1.46	Millo et al. (2006)	Millo, C., Sarnthein, M., Voelker, A., Erlenkeuser, H., 2006. Variability of the Denmark Strait Overflow during the Last Glacial Maximum. Boreas 35, 50–60. https://doi.org/10.1111/j.1502-3885.2006.tb01112.x	https://doi.org/10.1111/j.1502-3885.2006.tb01112.x	Cibicides wuellerstorfi	Cibicides wuellerstorfi (Schwager, 1866)	418063 (urn:lsid:marinespecies.org:taxname:418063)	418063	lsid:marinespecies.org:taxname:418063
GIK23519-5	0.75	18.344		C.wuel	4.59	4.59	3.6307	-0.1331	1.47	1.47	Millo et al. (2006)	Millo, C., Sarnthein, M., Voelker, A., Erlenkeuser, H., 2006. Variability of the Denmark Strait Overflow during the Last Glacial Maximum. Boreas 35, 50–60. https://doi.org/10.1111/j.1502-3885.2006.tb01112.x	https://doi.org/10.1111/j.1502-3885.2006.tb01112.x	Cibicides wuellerstorfi	Cibicides wuellerstorfi (Schwager, 1866)	418063 (urn:lsid:marinespecies.org:taxname:418063)	418063	lsid:marinespecies.org:taxname:418063
GIK23519-5	0.75	18.344		C.wuel	4.65	4.65	3.6907	-0.1331	1.52	1.52	Millo et al. (2006)	Millo, C., Sarnthein, M., Voelker, A., Erlenkeuser, H., 2006. Variability of the Denmark Strait Overflow during the Last Glacial Maximum. Boreas 35, 50–60. https://doi.org/10.1111/j.1502-3885.2006.tb01112.x	https://doi.org/10.1111/j.1502-3885.2006.tb01112.x	Cibicides wuellerstorfi	Cibicides wuellerstorfi (Schwager, 1866)	418063 (urn:lsid:marinespecies.org:taxname:418063)	418063	lsid:marinespecies.org:taxname:418063
GIK23519-5	0.75	18.344		C.wuel	4.61	4.61	3.6507	-0.1331	1.54	1.54	Millo et al. (2006)	Millo, C., Sarnthein, M., Voelker, A., Erlenkeuser, H., 2006. Variability of the Denmark Strait Overflow during the Last Glacial Maximum. Boreas 35, 50–60. https://doi.org/10.1111/j.1502-3885.2006.tb01112.x	https://doi.org/10.1111/j.1502-3885.2006.tb01112.x	Cibicides wuellerstorfi	Cibicides wuellerstorfi (Schwager, 1866)	418063 (urn:lsid:marinespecies.org:taxname:418063)	418063	lsid:marinespecies.org:taxname:418063
GIK23519-5	0.76	18.45		C.wuel	4.34	4.34	3.3784	-0.1331	1.26	1.26	Millo et al. (2006)	Millo, C., Sarnthein, M., Voelker, A., Erlenkeuser, H., 2006. Variability of the Denmark Strait Overflow during the Last Glacial Maximum. Boreas 35, 50–60. https://doi.org/10.1111/j.1502-3885.2006.tb01112.x	https://doi.org/10.1111/j.1502-3885.2006.tb01112.x	Cibicides wuellerstorfi	Cibicides wuellerstorfi (Schwager, 1866)	418063 (urn:lsid:marinespecies.org:taxname:418063)	418063	lsid:marinespecies.org:taxname:418063
GIK23519-5	0.76	18.45		C.wuel	4.49	4.49	3.5284	-0.1331	1.32	1.32	Millo et al. (2006)	Millo, C., Sarnthein, M., Voelker, A., Erlenkeuser, H., 2006. Variability of the Denmark Strait Overflow during the Last Glacial Maximum. Boreas 35, 50–60. https://doi.org/10.1111/j.1502-3885.2006.tb01112.x	https://doi.org/10.1111/j.1502-3885.2006.tb01112.x	Cibicides wuellerstorfi	Cibicides wuellerstorfi (Schwager, 1866)	418063 (urn:lsid:marinespecies.org:taxname:418063)	418063	lsid:marinespecies.org:taxname:418063
GIK23519-5	0.76	18.45		C.wuel	4.53	4.53	3.5684	-0.1331	1.36	1.36	Millo et al. (2006)	Millo, C., Sarnthein, M., Voelker, A., Erlenkeuser, H., 2006. Variability of the Denmark Strait Overflow during the Last Glacial Maximum. Boreas 35, 50–60. https://doi.org/10.1111/j.1502-3885.2006.tb01112.x	https://doi.org/10.1111/j.1502-3885.2006.tb01112.x	Cibicides wuellerstorfi	Cibicides wuellerstorfi (Schwager, 1866)	418063 (urn:lsid:marinespecies.org:taxname:418063)	418063	lsid:marinespecies.org:taxname:418063
GIK23519-5	0.76	18.45		C.wuel	4.62	4.62	3.6584	-0.1331	1.4	1.4	Millo et al. (2006)	Millo, C., Sarnthein, M., Voelker, A., Erlenkeuser, H., 2006. Variability of the Denmark Strait Overflow during the Last Glacial Maximum. Boreas 35, 50–60. https://doi.org/10.1111/j.1502-3885.2006.tb01112.x	https://doi.org/10.1111/j.1502-3885.2006.tb01112.x	Cibicides wuellerstorfi	Cibicides wuellerstorfi (Schwager, 1866)	418063 (urn:lsid:marinespecies.org:taxname:418063)	418063	lsid:marinespecies.org:taxname:418063
GIK23519-5	0.76	18.45		C.wuel	4.55	4.55	3.5884	-0.1331	1.44	1.44	Millo et al. (2006)	Millo, C., Sarnthein, M., Voelker, A., Erlenkeuser, H., 2006. Variability of the Denmark Strait Overflow during the Last Glacial Maximum. Boreas 35, 50–60. https://doi.org/10.1111/j.1502-3885.2006.tb01112.x	https://doi.org/10.1111/j.1502-3885.2006.tb01112.x	Cibicides wuellerstorfi	Cibicides wuellerstorfi (Schwager, 1866)	418063 (urn:lsid:marinespecies.org:taxname:418063)	418063	lsid:marinespecies.org:taxname:418063
GIK23519-5	0.76	18.45		C.wuel	4.47	4.47	3.5084	-0.1331	1.47	1.47	Millo et al. (2006)	Millo, C., Sarnthein, M., Voelker, A., Erlenkeuser, H., 2006. Variability of the Denmark Strait Overflow during the Last Glacial Maximum. Boreas 35, 50–60. https://doi.org/10.1111/j.1502-3885.2006.tb01112.x	https://doi.org/10.1111/j.1502-3885.2006.tb01112.x	Cibicides wuellerstorfi	Cibicides wuellerstorfi (Schwager, 1866)	418063 (urn:lsid:marinespecies.org:taxname:418063)	418063	lsid:marinespecies.org:taxname:418063
GIK23519-5	0.76	18.45		C.wuel	4.44	4.44	3.4784	-0.1331	1.48	1.48	Millo et al. (2006)	Millo, C., Sarnthein, M., Voelker, A., Erlenkeuser, H., 2006. Variability of the Denmark Strait Overflow during the Last Glacial Maximum. Boreas 35, 50–60. https://doi.org/10.1111/j.1502-3885.2006.tb01112.x	https://doi.org/10.1111/j.1502-3885.2006.tb01112.x	Cibicides wuellerstorfi	Cibicides wuellerstorfi (Schwager, 1866)	418063 (urn:lsid:marinespecies.org:taxname:418063)	418063	lsid:marinespecies.org:taxname:418063
GIK23519-5	0.76	18.45		C.wuel	4.59	4.59	3.6284	-0.1331	1.49	1.49	Millo et al. (2006)	Millo, C., Sarnthein, M., Voelker, A., Erlenkeuser, H., 2006. Variability of the Denmark Strait Overflow during the Last Glacial Maximum. Boreas 35, 50–60. https://doi.org/10.1111/j.1502-3885.2006.tb01112.x	https://doi.org/10.1111/j.1502-3885.2006.tb01112.x	Cibicides wuellerstorfi	Cibicides wuellerstorfi (Schwager, 1866)	418063 (urn:lsid:marinespecies.org:taxname:418063)	418063	lsid:marinespecies.org:taxname:418063
GIK23519-5	0.77	18.557		C.wuel	4.52	4.52	3.555	-0.1331	1.37	1.37	Millo et al. (2006)	Millo, C., Sarnthein, M., Voelker, A., Erlenkeuser, H., 2006. Variability of the Denmark Strait Overflow during the Last Glacial Maximum. Boreas 35, 50–60. https://doi.org/10.1111/j.1502-3885.2006.tb01112.x	https://doi.org/10.1111/j.1502-3885.2006.tb01112.x	Cibicides wuellerstorfi	Cibicides wuellerstorfi (Schwager, 1866)	418063 (urn:lsid:marinespecies.org:taxname:418063)	418063	lsid:marinespecies.org:taxname:418063
GIK23519-5	0.77	18.557		C.wuel	4.37	4.37	3.405	-0.1331	1.38	1.38	Millo et al. (2006)	Millo, C., Sarnthein, M., Voelker, A., Erlenkeuser, H., 2006. Variability of the Denmark Strait Overflow during the Last Glacial Maximum. Boreas 35, 50–60. https://doi.org/10.1111/j.1502-3885.2006.tb01112.x	https://doi.org/10.1111/j.1502-3885.2006.tb01112.x	Cibicides wuellerstorfi	Cibicides wuellerstorfi (Schwager, 1866)	418063 (urn:lsid:marinespecies.org:taxname:418063)	418063	lsid:marinespecies.org:taxname:418063
GIK23519-5	0.77	18.557		C.wuel	4.57	4.57	3.605	-0.1331	1.41	1.41	Millo et al. (2006)	Millo, C., Sarnthein, M., Voelker, A., Erlenkeuser, H., 2006. Variability of the Denmark Strait Overflow during the Last Glacial Maximum. Boreas 35, 50–60. https://doi.org/10.1111/j.1502-3885.2006.tb01112.x	https://doi.org/10.1111/j.1502-3885.2006.tb01112.x	Cibicides wuellerstorfi	Cibicides wuellerstorfi (Schwager, 1866)	418063 (urn:lsid:marinespecies.org:taxname:418063)	418063	lsid:marinespecies.org:taxname:418063
GIK23519-5	0.77	18.557		C.wuel	4.57	4.57	3.605	-0.1331	1.42	1.42	Millo et al. (2006)	Millo, C., Sarnthein, M., Voelker, A., Erlenkeuser, H., 2006. Variability of the Denmark Strait Overflow during the Last Glacial Maximum. Boreas 35, 50–60. https://doi.org/10.1111/j.1502-3885.2006.tb01112.x	https://doi.org/10.1111/j.1502-3885.2006.tb01112.x	Cibicides wuellerstorfi	Cibicides wuellerstorfi (Schwager, 1866)	418063 (urn:lsid:marinespecies.org:taxname:418063)	418063	lsid:marinespecies.org:taxname:418063
GIK23519-5	0.77	18.557		C.wuel	4.51	4.51	3.545	-0.1331	1.44	1.44	Millo et al. (2006)	Millo, C., Sarnthein, M., Voelker, A., Erlenkeuser, H., 2006. Variability of the Denmark Strait Overflow during the Last Glacial Maximum. Boreas 35, 50–60. https://doi.org/10.1111/j.1502-3885.2006.tb01112.x	https://doi.org/10.1111/j.1502-3885.2006.tb01112.x	Cibicides wuellerstorfi	Cibicides wuellerstorfi (Schwager, 1866)	418063 (urn:lsid:marinespecies.org:taxname:418063)	418063	lsid:marinespecies.org:taxname:418063
GIK23519-5	0.77	18.557		C.wuel	4.48	4.48	3.515	-0.1331	1.47	1.47	Millo et al. (2006)	Millo, C., Sarnthein, M., Voelker, A., Erlenkeuser, H., 2006. Variability of the Denmark Strait Overflow during the Last Glacial Maximum. Boreas 35, 50–60. https://doi.org/10.1111/j.1502-3885.2006.tb01112.x	https://doi.org/10.1111/j.1502-3885.2006.tb01112.x	Cibicides wuellerstorfi	Cibicides wuellerstorfi (Schwager, 1866)	418063 (urn:lsid:marinespecies.org:taxname:418063)	418063	lsid:marinespecies.org:taxname:418063
GIK23519-5	0.77	18.557		C.wuel	4.61	4.61	3.645	-0.1331	1.49	1.49	Millo et al. (2006)	Millo, C., Sarnthein, M., Voelker, A., Erlenkeuser, H., 2006. Variability of the Denmark Strait Overflow during the Last Glacial Maximum. Boreas 35, 50–60. https://doi.org/10.1111/j.1502-3885.2006.tb01112.x	https://doi.org/10.1111/j.1502-3885.2006.tb01112.x	Cibicides wuellerstorfi	Cibicides wuellerstorfi (Schwager, 1866)	418063 (urn:lsid:marinespecies.org:taxname:418063)	418063	lsid:marinespecies.org:taxname:418063
GIK23519-5	0.77	18.557		C.wuel	4.5	4.5	3.535	-0.1331	1.53	1.53	Millo et al. (2006)	Millo, C., Sarnthein, M., Voelker, A., Erlenkeuser, H., 2006. Variability of the Denmark Strait Overflow during the Last Glacial Maximum. Boreas 35, 50–60. https://doi.org/10.1111/j.1502-3885.2006.tb01112.x	https://doi.org/10.1111/j.1502-3885.2006.tb01112.x	Cibicides wuellerstorfi	Cibicides wuellerstorfi (Schwager, 1866)	418063 (urn:lsid:marinespecies.org:taxname:418063)	418063	lsid:marinespecies.org:taxname:418063
GIK23519-5	0.78	18.663		C.wuel	4.23	4.23	3.261	-0.1331	1.28	1.28	Millo et al. (2006)	Millo, C., Sarnthein, M., Voelker, A., Erlenkeuser, H., 2006. Variability of the Denmark Strait Overflow during the Last Glacial Maximum. Boreas 35, 50–60. https://doi.org/10.1111/j.1502-3885.2006.tb01112.x	https://doi.org/10.1111/j.1502-3885.2006.tb01112.x	Cibicides wuellerstorfi	Cibicides wuellerstorfi (Schwager, 1866)	418063 (urn:lsid:marinespecies.org:taxname:418063)	418063	lsid:marinespecies.org:taxname:418063
GIK23519-5	0.78	18.663		C.wuel	4.53	4.53	3.561	-0.1331	1.28	1.28	Millo et al. (2006)	Millo, C., Sarnthein, M., Voelker, A., Erlenkeuser, H., 2006. Variability of the Denmark Strait Overflow during the Last Glacial Maximum. Boreas 35, 50–60. https://doi.org/10.1111/j.1502-3885.2006.tb01112.x	https://doi.org/10.1111/j.1502-3885.2006.tb01112.x	Cibicides wuellerstorfi	Cibicides wuellerstorfi (Schwager, 1866)	418063 (urn:lsid:marinespecies.org:taxname:418063)	418063	lsid:marinespecies.org:taxname:418063
GIK23519-5	0.78	18.663		C.wuel	4.47	4.47	3.501	-0.1331	1.36	1.36	Millo et al. (2006)	Millo, C., Sarnthein, M., Voelker, A., Erlenkeuser, H., 2006. Variability of the Denmark Strait Overflow during the Last Glacial Maximum. Boreas 35, 50–60. https://doi.org/10.1111/j.1502-3885.2006.tb01112.x	https://doi.org/10.1111/j.1502-3885.2006.tb01112.x	Cibicides wuellerstorfi	Cibicides wuellerstorfi (Schwager, 1866)	418063 (urn:lsid:marinespecies.org:taxname:418063)	418063	lsid:marinespecies.org:taxname:418063
GIK23519-5	0.78	18.663		C.wuel	4.58	4.58	3.611	-0.1331	1.44	1.44	Millo et al. (2006)	Millo, C., Sarnthein, M., Voelker, A., Erlenkeuser, H., 2006. Variability of the Denmark Strait Overflow during the Last Glacial Maximum. Boreas 35, 50–60. https://doi.org/10.1111/j.1502-3885.2006.tb01112.x	https://doi.org/10.1111/j.1502-3885.2006.tb01112.x	Cibicides wuellerstorfi	Cibicides wuellerstorfi (Schwager, 1866)	418063 (urn:lsid:marinespecies.org:taxname:418063)	418063	lsid:marinespecies.org:taxname:418063
GIK23519-5	0.78	18.663		C.wuel	4.32	4.32	3.351	-0.1331	1.45	1.45	Millo et al. (2006)	Millo, C., Sarnthein, M., Voelker, A., Erlenkeuser, H., 2006. Variability of the Denmark Strait Overflow during the Last Glacial Maximum. Boreas 35, 50–60. https://doi.org/10.1111/j.1502-3885.2006.tb01112.x	https://doi.org/10.1111/j.1502-3885.2006.tb01112.x	Cibicides wuellerstorfi	Cibicides wuellerstorfi (Schwager, 1866)	418063 (urn:lsid:marinespecies.org:taxname:418063)	418063	lsid:marinespecies.org:taxname:418063
GIK23519-5	0.78	18.663		C.wuel	4.56	4.56	3.591	-0.1331	1.47	1.47	Millo et al. (2006)	Millo, C., Sarnthein, M., Voelker, A., Erlenkeuser, H., 2006. Variability of the Denmark Strait Overflow during the Last Glacial Maximum. Boreas 35, 50–60. https://doi.org/10.1111/j.1502-3885.2006.tb01112.x	https://doi.org/10.1111/j.1502-3885.2006.tb01112.x	Cibicides wuellerstorfi	Cibicides wuellerstorfi (Schwager, 1866)	418063 (urn:lsid:marinespecies.org:taxname:418063)	418063	lsid:marinespecies.org:taxname:418063
GIK23519-5	0.78	18.663		C.wuel	4.54	4.54	3.571	-0.1331	1.48	1.48	Millo et al. (2006)	Millo, C., Sarnthein, M., Voelker, A., Erlenkeuser, H., 2006. Variability of the Denmark Strait Overflow during the Last Glacial Maximum. Boreas 35, 50–60. https://doi.org/10.1111/j.1502-3885.2006.tb01112.x	https://doi.org/10.1111/j.1502-3885.2006.tb01112.x	Cibicides wuellerstorfi	Cibicides wuellerstorfi (Schwager, 1866)	418063 (urn:lsid:marinespecies.org:taxname:418063)	418063	lsid:marinespecies.org:taxname:418063
GIK23519-5	0.78	18.663		C.wuel	4.68	4.68	3.711	-0.1331	1.49	1.49	Millo et al. (2006)	Millo, C., Sarnthein, M., Voelker, A., Erlenkeuser, H., 2006. Variability of the Denmark Strait Overflow during the Last Glacial Maximum. Boreas 35, 50–60. https://doi.org/10.1111/j.1502-3885.2006.tb01112.x	https://doi.org/10.1111/j.1502-3885.2006.tb01112.x	Cibicides wuellerstorfi	Cibicides wuellerstorfi (Schwager, 1866)	418063 (urn:lsid:marinespecies.org:taxname:418063)	418063	lsid:marinespecies.org:taxname:418063
GIK23519-5	0.78	18.663		C.wuel	4.46	4.46	3.491	-0.1331	1.54	1.54	Millo et al. (2006)	Millo, C., Sarnthein, M., Voelker, A., Erlenkeuser, H., 2006. Variability of the Denmark Strait Overflow during the Last Glacial Maximum. Boreas 35, 50–60. https://doi.org/10.1111/j.1502-3885.2006.tb01112.x	https://doi.org/10.1111/j.1502-3885.2006.tb01112.x	Cibicides wuellerstorfi	Cibicides wuellerstorfi (Schwager, 1866)	418063 (urn:lsid:marinespecies.org:taxname:418063)	418063	lsid:marinespecies.org:taxname:418063
GIK23519-5	0.78	18.663		C.wuel	4.64	4.64	3.671	-0.1331	1.56	1.56	Millo et al. (2006)	Millo, C., Sarnthein, M., Voelker, A., Erlenkeuser, H., 2006. Variability of the Denmark Strait Overflow during the Last Glacial Maximum. Boreas 35, 50–60. https://doi.org/10.1111/j.1502-3885.2006.tb01112.x	https://doi.org/10.1111/j.1502-3885.2006.tb01112.x	Cibicides wuellerstorfi	Cibicides wuellerstorfi (Schwager, 1866)	418063 (urn:lsid:marinespecies.org:taxname:418063)	418063	lsid:marinespecies.org:taxname:418063
GIK23519-5	0.8	18.876		C.wuel	4.55	4.55	3.572	-0.1331	1.45	1.45	Millo et al. (2006)	Millo, C., Sarnthein, M., Voelker, A., Erlenkeuser, H., 2006. Variability of the Denmark Strait Overflow during the Last Glacial Maximum. Boreas 35, 50–60. https://doi.org/10.1111/j.1502-3885.2006.tb01112.x	https://doi.org/10.1111/j.1502-3885.2006.tb01112.x	Cibicides wuellerstorfi	Cibicides wuellerstorfi (Schwager, 1866)	418063 (urn:lsid:marinespecies.org:taxname:418063)	418063	lsid:marinespecies.org:taxname:418063
GIK23519-5	0.85	19.408	LGM	C.wuel	3.71	3.71	2.7084	-0.1331	0.52	0.52	Millo et al. (2006)	Millo, C., Sarnthein, M., Voelker, A., Erlenkeuser, H., 2006. Variability of the Denmark Strait Overflow during the Last Glacial Maximum. Boreas 35, 50–60. https://doi.org/10.1111/j.1502-3885.2006.tb01112.x	https://doi.org/10.1111/j.1502-3885.2006.tb01112.x	Cibicides wuellerstorfi	Cibicides wuellerstorfi (Schwager, 1866)	418063 (urn:lsid:marinespecies.org:taxname:418063)	418063	lsid:marinespecies.org:taxname:418063
GIK23519-5	0.85	19.408	LGM	C.wuel	4.67	4.67	3.6684	-0.1331	1.11	1.11	Millo et al. (2006)	Millo, C., Sarnthein, M., Voelker, A., Erlenkeuser, H., 2006. Variability of the Denmark Strait Overflow during the Last Glacial Maximum. Boreas 35, 50–60. https://doi.org/10.1111/j.1502-3885.2006.tb01112.x	https://doi.org/10.1111/j.1502-3885.2006.tb01112.x	Cibicides wuellerstorfi	Cibicides wuellerstorfi (Schwager, 1866)	418063 (urn:lsid:marinespecies.org:taxname:418063)	418063	lsid:marinespecies.org:taxname:418063
GIK23519-5	0.85	19.408	LGM	C.wuel	4.56	4.56	3.5584	-0.1331	1.23	1.23	Millo et al. (2006)	Millo, C., Sarnthein, M., Voelker, A., Erlenkeuser, H., 2006. Variability of the Denmark Strait Overflow during the Last Glacial Maximum. Boreas 35, 50–60. https://doi.org/10.1111/j.1502-3885.2006.tb01112.x	https://doi.org/10.1111/j.1502-3885.2006.tb01112.x	Cibicides wuellerstorfi	Cibicides wuellerstorfi (Schwager, 1866)	418063 (urn:lsid:marinespecies.org:taxname:418063)	418063	lsid:marinespecies.org:taxname:418063
GIK23519-5	0.85	19.408	LGM	C.wuel	4.41	4.41	3.4084	-0.1331	1.37	1.37	Millo et al. (2006)	Millo, C., Sarnthein, M., Voelker, A., Erlenkeuser, H., 2006. Variability of the Denmark Strait Overflow during the Last Glacial Maximum. Boreas 35, 50–60. https://doi.org/10.1111/j.1502-3885.2006.tb01112.x	https://doi.org/10.1111/j.1502-3885.2006.tb01112.x	Cibicides wuellerstorfi	Cibicides wuellerstorfi (Schwager, 1866)	418063 (urn:lsid:marinespecies.org:taxname:418063)	418063	lsid:marinespecies.org:taxname:418063
GIK23519-5	0.85	19.408	LGM	C.wuel	4.5	4.5	3.4984	-0.1331	1.44	1.44	Millo et al. (2006)	Millo, C., Sarnthein, M., Voelker, A., Erlenkeuser, H., 2006. Variability of the Denmark Strait Overflow during the Last Glacial Maximum. Boreas 35, 50–60. https://doi.org/10.1111/j.1502-3885.2006.tb01112.x	https://doi.org/10.1111/j.1502-3885.2006.tb01112.x	Cibicides wuellerstorfi	Cibicides wuellerstorfi (Schwager, 1866)	418063 (urn:lsid:marinespecies.org:taxname:418063)	418063	lsid:marinespecies.org:taxname:418063
GIK23519-5	0.85	19.408	LGM	C.wuel	4.5	4.5	3.4984	-0.1331	1.46	1.46	Millo et al. (2006)	Millo, C., Sarnthein, M., Voelker, A., Erlenkeuser, H., 2006. Variability of the Denmark Strait Overflow during the Last Glacial Maximum. Boreas 35, 50–60. https://doi.org/10.1111/j.1502-3885.2006.tb01112.x	https://doi.org/10.1111/j.1502-3885.2006.tb01112.x	Cibicides wuellerstorfi	Cibicides wuellerstorfi (Schwager, 1866)	418063 (urn:lsid:marinespecies.org:taxname:418063)	418063	lsid:marinespecies.org:taxname:418063
GIK23519-5	0.85	19.408	LGM	C.wuel	4.59	4.59	3.5884	-0.1331	1.47	1.47	Millo et al. (2006)	Millo, C., Sarnthein, M., Voelker, A., Erlenkeuser, H., 2006. Variability of the Denmark Strait Overflow during the Last Glacial Maximum. Boreas 35, 50–60. https://doi.org/10.1111/j.1502-3885.2006.tb01112.x	https://doi.org/10.1111/j.1502-3885.2006.tb01112.x	Cibicides wuellerstorfi	Cibicides wuellerstorfi (Schwager, 1866)	418063 (urn:lsid:marinespecies.org:taxname:418063)	418063	lsid:marinespecies.org:taxname:418063
GIK23519-5	0.85	19.408	LGM	C.wuel	4.6	4.6	3.5984	-0.1331	1.53	1.53	Millo et al. (2006)	Millo, C., Sarnthein, M., Voelker, A., Erlenkeuser, H., 2006. Variability of the Denmark Strait Overflow during the Last Glacial Maximum. Boreas 35, 50–60. https://doi.org/10.1111/j.1502-3885.2006.tb01112.x	https://doi.org/10.1111/j.1502-3885.2006.tb01112.x	Cibicides wuellerstorfi	Cibicides wuellerstorfi (Schwager, 1866)	418063 (urn:lsid:marinespecies.org:taxname:418063)	418063	lsid:marinespecies.org:taxname:418063
GIK23519-5	0.85	19.408	LGM	C.wuel	4.68	4.68	3.6784	-0.1331	1.55	1.55	Millo et al. (2006)	Millo, C., Sarnthein, M., Voelker, A., Erlenkeuser, H., 2006. Variability of the Denmark Strait Overflow during the Last Glacial Maximum. Boreas 35, 50–60. https://doi.org/10.1111/j.1502-3885.2006.tb01112.x	https://doi.org/10.1111/j.1502-3885.2006.tb01112.x	Cibicides wuellerstorfi	Cibicides wuellerstorfi (Schwager, 1866)	418063 (urn:lsid:marinespecies.org:taxname:418063)	418063	lsid:marinespecies.org:taxname:418063
GIK23519-5	0.9	19.941	LGM	C.wuel	4.49	4.49	3.461	-0.1331	1.5	1.5	Millo et al. (2006)	Millo, C., Sarnthein, M., Voelker, A., Erlenkeuser, H., 2006. Variability of the Denmark Strait Overflow during the Last Glacial Maximum. Boreas 35, 50–60. https://doi.org/10.1111/j.1502-3885.2006.tb01112.x	https://doi.org/10.1111/j.1502-3885.2006.tb01112.x	Cibicides wuellerstorfi	Cibicides wuellerstorfi (Schwager, 1866)	418063 (urn:lsid:marinespecies.org:taxname:418063)	418063	lsid:marinespecies.org:taxname:418063
GIK23519-5	0.95	20.473	LGM	C.wuel	4.07	4.07	3.0207	-0.1331	0.51	0.51	Millo et al. (2006)	Millo, C., Sarnthein, M., Voelker, A., Erlenkeuser, H., 2006. Variability of the Denmark Strait Overflow during the Last Glacial Maximum. Boreas 35, 50–60. https://doi.org/10.1111/j.1502-3885.2006.tb01112.x	https://doi.org/10.1111/j.1502-3885.2006.tb01112.x	Cibicides wuellerstorfi	Cibicides wuellerstorfi (Schwager, 1866)	418063 (urn:lsid:marinespecies.org:taxname:418063)	418063	lsid:marinespecies.org:taxname:418063
GIK23519-5	0.95	20.473	LGM	C.wuel	4.58	4.58	3.5307	-0.1331	0.94	0.94	Millo et al. (2006)	Millo, C., Sarnthein, M., Voelker, A., Erlenkeuser, H., 2006. Variability of the Denmark Strait Overflow during the Last Glacial Maximum. Boreas 35, 50–60. https://doi.org/10.1111/j.1502-3885.2006.tb01112.x	https://doi.org/10.1111/j.1502-3885.2006.tb01112.x	Cibicides wuellerstorfi	Cibicides wuellerstorfi (Schwager, 1866)	418063 (urn:lsid:marinespecies.org:taxname:418063)	418063	lsid:marinespecies.org:taxname:418063
GIK23519-5	0.95	20.473	LGM	C.wuel	4.54	4.54	3.4907	-0.1331	1.44	1.44	Millo et al. (2006)	Millo, C., Sarnthein, M., Voelker, A., Erlenkeuser, H., 2006. Variability of the Denmark Strait Overflow during the Last Glacial Maximum. Boreas 35, 50–60. https://doi.org/10.1111/j.1502-3885.2006.tb01112.x	https://doi.org/10.1111/j.1502-3885.2006.tb01112.x	Cibicides wuellerstorfi	Cibicides wuellerstorfi (Schwager, 1866)	418063 (urn:lsid:marinespecies.org:taxname:418063)	418063	lsid:marinespecies.org:taxname:418063
GIK23519-5	0.95	20.473	LGM	C.wuel	4.65	4.65	3.6007	-0.1331	1.45	1.45	Millo et al. (2006)	Millo, C., Sarnthein, M., Voelker, A., Erlenkeuser, H., 2006. Variability of the Denmark Strait Overflow during the Last Glacial Maximum. Boreas 35, 50–60. https://doi.org/10.1111/j.1502-3885.2006.tb01112.x	https://doi.org/10.1111/j.1502-3885.2006.tb01112.x	Cibicides wuellerstorfi	Cibicides wuellerstorfi (Schwager, 1866)	418063 (urn:lsid:marinespecies.org:taxname:418063)	418063	lsid:marinespecies.org:taxname:418063
GIK23519-5	0.95	20.473	LGM	C.wuel	4.5	4.5	3.4507	-0.1331	1.47	1.47	Millo et al. (2006)	Millo, C., Sarnthein, M., Voelker, A., Erlenkeuser, H., 2006. Variability of the Denmark Strait Overflow during the Last Glacial Maximum. Boreas 35, 50–60. https://doi.org/10.1111/j.1502-3885.2006.tb01112.x	https://doi.org/10.1111/j.1502-3885.2006.tb01112.x	Cibicides wuellerstorfi	Cibicides wuellerstorfi (Schwager, 1866)	418063 (urn:lsid:marinespecies.org:taxname:418063)	418063	lsid:marinespecies.org:taxname:418063
GIK23519-5	0.95	20.473	LGM	C.wuel	4.62	4.62	3.5707	-0.1331	1.49	1.49	Millo et al. (2006)	Millo, C., Sarnthein, M., Voelker, A., Erlenkeuser, H., 2006. Variability of the Denmark Strait Overflow during the Last Glacial Maximum. Boreas 35, 50–60. https://doi.org/10.1111/j.1502-3885.2006.tb01112.x	https://doi.org/10.1111/j.1502-3885.2006.tb01112.x	Cibicides wuellerstorfi	Cibicides wuellerstorfi (Schwager, 1866)	418063 (urn:lsid:marinespecies.org:taxname:418063)	418063	lsid:marinespecies.org:taxname:418063
GIK23519-5	0.95	20.473	LGM	C.wuel	4.57	4.57	3.5207	-0.1331	1.5	1.5	Millo et al. (2006)	Millo, C., Sarnthein, M., Voelker, A., Erlenkeuser, H., 2006. Variability of the Denmark Strait Overflow during the Last Glacial Maximum. Boreas 35, 50–60. https://doi.org/10.1111/j.1502-3885.2006.tb01112.x	https://doi.org/10.1111/j.1502-3885.2006.tb01112.x	Cibicides wuellerstorfi	Cibicides wuellerstorfi (Schwager, 1866)	418063 (urn:lsid:marinespecies.org:taxname:418063)	418063	lsid:marinespecies.org:taxname:418063
GIK23519-5	0.95	20.473	LGM	C.wuel	4.6	4.6	3.5507	-0.1331	1.5	1.5	Millo et al. (2006)	Millo, C., Sarnthein, M., Voelker, A., Erlenkeuser, H., 2006. Variability of the Denmark Strait Overflow during the Last Glacial Maximum. Boreas 35, 50–60. https://doi.org/10.1111/j.1502-3885.2006.tb01112.x	https://doi.org/10.1111/j.1502-3885.2006.tb01112.x	Cibicides wuellerstorfi	Cibicides wuellerstorfi (Schwager, 1866)	418063 (urn:lsid:marinespecies.org:taxname:418063)	418063	lsid:marinespecies.org:taxname:418063
GIK23519-5	0.95	20.473	LGM	C.wuel	4.66	4.66	3.6107	-0.1331	1.53	1.53	Millo et al. (2006)	Millo, C., Sarnthein, M., Voelker, A., Erlenkeuser, H., 2006. Variability of the Denmark Strait Overflow during the Last Glacial Maximum. Boreas 35, 50–60. https://doi.org/10.1111/j.1502-3885.2006.tb01112.x	https://doi.org/10.1111/j.1502-3885.2006.tb01112.x	Cibicides wuellerstorfi	Cibicides wuellerstorfi (Schwager, 1866)	418063 (urn:lsid:marinespecies.org:taxname:418063)	418063	lsid:marinespecies.org:taxname:418063
GIK23519-5	0.95	20.473	LGM	C.wuel	4.66	4.66	3.6107	-0.1331	1.57	1.57	Millo et al. (2006)	Millo, C., Sarnthein, M., Voelker, A., Erlenkeuser, H., 2006. Variability of the Denmark Strait Overflow during the Last Glacial Maximum. Boreas 35, 50–60. https://doi.org/10.1111/j.1502-3885.2006.tb01112.x	https://doi.org/10.1111/j.1502-3885.2006.tb01112.x	Cibicides wuellerstorfi	Cibicides wuellerstorfi (Schwager, 1866)	418063 (urn:lsid:marinespecies.org:taxname:418063)	418063	lsid:marinespecies.org:taxname:418063
GIK23519-5	1	21.005	LGM	C.wuel	4.5	4.5	3.4525	-0.1331	1.47	1.47	Millo et al. (2006)	Millo, C., Sarnthein, M., Voelker, A., Erlenkeuser, H., 2006. Variability of the Denmark Strait Overflow during the Last Glacial Maximum. Boreas 35, 50–60. https://doi.org/10.1111/j.1502-3885.2006.tb01112.x	https://doi.org/10.1111/j.1502-3885.2006.tb01112.x	Cibicides wuellerstorfi	Cibicides wuellerstorfi (Schwager, 1866)	418063 (urn:lsid:marinespecies.org:taxname:418063)	418063	lsid:marinespecies.org:taxname:418063
GIK23519-5	1.05	21.537	LGM	C.wuel	4.56	4.56	3.5168	-0.1331	1.25	1.25	Millo et al. (2006)	Millo, C., Sarnthein, M., Voelker, A., Erlenkeuser, H., 2006. Variability of the Denmark Strait Overflow during the Last Glacial Maximum. Boreas 35, 50–60. https://doi.org/10.1111/j.1502-3885.2006.tb01112.x	https://doi.org/10.1111/j.1502-3885.2006.tb01112.x	Cibicides wuellerstorfi	Cibicides wuellerstorfi (Schwager, 1866)	418063 (urn:lsid:marinespecies.org:taxname:418063)	418063	lsid:marinespecies.org:taxname:418063
GIK23519-5	1.05	21.537	LGM	C.wuel	4.45	4.45	3.4068	-0.1331	1.28	1.28	Millo et al. (2006)	Millo, C., Sarnthein, M., Voelker, A., Erlenkeuser, H., 2006. Variability of the Denmark Strait Overflow during the Last Glacial Maximum. Boreas 35, 50–60. https://doi.org/10.1111/j.1502-3885.2006.tb01112.x	https://doi.org/10.1111/j.1502-3885.2006.tb01112.x	Cibicides wuellerstorfi	Cibicides wuellerstorfi (Schwager, 1866)	418063 (urn:lsid:marinespecies.org:taxname:418063)	418063	lsid:marinespecies.org:taxname:418063
GIK23519-5	1.05	21.537	LGM	C.wuel	4.49	4.49	3.4468	-0.1331	1.34	1.34	Millo et al. (2006)	Millo, C., Sarnthein, M., Voelker, A., Erlenkeuser, H., 2006. Variability of the Denmark Strait Overflow during the Last Glacial Maximum. Boreas 35, 50–60. https://doi.org/10.1111/j.1502-3885.2006.tb01112.x	https://doi.org/10.1111/j.1502-3885.2006.tb01112.x	Cibicides wuellerstorfi	Cibicides wuellerstorfi (Schwager, 1866)	418063 (urn:lsid:marinespecies.org:taxname:418063)	418063	lsid:marinespecies.org:taxname:418063
GIK23519-5	1.05	21.537	LGM	C.wuel	4.54	4.54	3.4968	-0.1331	1.34	1.34	Millo et al. (2006)	Millo, C., Sarnthein, M., Voelker, A., Erlenkeuser, H., 2006. Variability of the Denmark Strait Overflow during the Last Glacial Maximum. Boreas 35, 50–60. https://doi.org/10.1111/j.1502-3885.2006.tb01112.x	https://doi.org/10.1111/j.1502-3885.2006.tb01112.x	Cibicides wuellerstorfi	Cibicides wuellerstorfi (Schwager, 1866)	418063 (urn:lsid:marinespecies.org:taxname:418063)	418063	lsid:marinespecies.org:taxname:418063
GIK23519-5	1.05	21.537	LGM	C.wuel	4.49	4.49	3.4468	-0.1331	1.38	1.38	Millo et al. (2006)	Millo, C., Sarnthein, M., Voelker, A., Erlenkeuser, H., 2006. Variability of the Denmark Strait Overflow during the Last Glacial Maximum. Boreas 35, 50–60. https://doi.org/10.1111/j.1502-3885.2006.tb01112.x	https://doi.org/10.1111/j.1502-3885.2006.tb01112.x	Cibicides wuellerstorfi	Cibicides wuellerstorfi (Schwager, 1866)	418063 (urn:lsid:marinespecies.org:taxname:418063)	418063	lsid:marinespecies.org:taxname:418063
GIK23519-5	1.05	21.537	LGM	C.wuel	4.47	4.47	3.4268	-0.1331	1.39	1.39	Millo et al. (2006)	Millo, C., Sarnthein, M., Voelker, A., Erlenkeuser, H., 2006. Variability of the Denmark Strait Overflow during the Last Glacial Maximum. Boreas 35, 50–60. https://doi.org/10.1111/j.1502-3885.2006.tb01112.x	https://doi.org/10.1111/j.1502-3885.2006.tb01112.x	Cibicides wuellerstorfi	Cibicides wuellerstorfi (Schwager, 1866)	418063 (urn:lsid:marinespecies.org:taxname:418063)	418063	lsid:marinespecies.org:taxname:418063
GIK23519-5	1.05	21.537	LGM	C.wuel	4.53	4.53	3.4868	-0.1331	1.41	1.41	Millo et al. (2006)	Millo, C., Sarnthein, M., Voelker, A., Erlenkeuser, H., 2006. Variability of the Denmark Strait Overflow during the Last Glacial Maximum. Boreas 35, 50–60. https://doi.org/10.1111/j.1502-3885.2006.tb01112.x	https://doi.org/10.1111/j.1502-3885.2006.tb01112.x	Cibicides wuellerstorfi	Cibicides wuellerstorfi (Schwager, 1866)	418063 (urn:lsid:marinespecies.org:taxname:418063)	418063	lsid:marinespecies.org:taxname:418063
GIK23519-5	1.05	21.537	LGM	C.wuel	4.53	4.53	3.4868	-0.1331	1.43	1.43	Millo et al. (2006)	Millo, C., Sarnthein, M., Voelker, A., Erlenkeuser, H., 2006. Variability of the Denmark Strait Overflow during the Last Glacial Maximum. Boreas 35, 50–60. https://doi.org/10.1111/j.1502-3885.2006.tb01112.x	https://doi.org/10.1111/j.1502-3885.2006.tb01112.x	Cibicides wuellerstorfi	Cibicides wuellerstorfi (Schwager, 1866)	418063 (urn:lsid:marinespecies.org:taxname:418063)	418063	lsid:marinespecies.org:taxname:418063
GIK23519-5	1.05	21.537	LGM	C.wuel	4.53	4.53	3.4868	-0.1331	1.48	1.48	Millo et al. (2006)	Millo, C., Sarnthein, M., Voelker, A., Erlenkeuser, H., 2006. Variability of the Denmark Strait Overflow during the Last Glacial Maximum. Boreas 35, 50–60. https://doi.org/10.1111/j.1502-3885.2006.tb01112.x	https://doi.org/10.1111/j.1502-3885.2006.tb01112.x	Cibicides wuellerstorfi	Cibicides wuellerstorfi (Schwager, 1866)	418063 (urn:lsid:marinespecies.org:taxname:418063)	418063	lsid:marinespecies.org:taxname:418063
GIK23519-5	1.05	21.537	LGM	C.wuel	4.51	4.51	3.4668	-0.1331	1.5	1.5	Millo et al. (2006)	Millo, C., Sarnthein, M., Voelker, A., Erlenkeuser, H., 2006. Variability of the Denmark Strait Overflow during the Last Glacial Maximum. Boreas 35, 50–60. https://doi.org/10.1111/j.1502-3885.2006.tb01112.x	https://doi.org/10.1111/j.1502-3885.2006.tb01112.x	Cibicides wuellerstorfi	Cibicides wuellerstorfi (Schwager, 1866)	418063 (urn:lsid:marinespecies.org:taxname:418063)	418063	lsid:marinespecies.org:taxname:418063
GIK23519-5	1.1	22.07	LGM	C.wuel	4.59	4.59	3.5511	-0.1331	1.41	1.41	Millo et al. (2006)	Millo, C., Sarnthein, M., Voelker, A., Erlenkeuser, H., 2006. Variability of the Denmark Strait Overflow during the Last Glacial Maximum. Boreas 35, 50–60. https://doi.org/10.1111/j.1502-3885.2006.tb01112.x	https://doi.org/10.1111/j.1502-3885.2006.tb01112.x	Cibicides wuellerstorfi	Cibicides wuellerstorfi (Schwager, 1866)	418063 (urn:lsid:marinespecies.org:taxname:418063)	418063	lsid:marinespecies.org:taxname:418063
GIK23519-5	1.15	22.602	LGM	C.wuel	4.42	4.42	3.3853	-0.1331	1.36	1.36	Millo et al. (2006)	Millo, C., Sarnthein, M., Voelker, A., Erlenkeuser, H., 2006. Variability of the Denmark Strait Overflow during the Last Glacial Maximum. Boreas 35, 50–60. https://doi.org/10.1111/j.1502-3885.2006.tb01112.x	https://doi.org/10.1111/j.1502-3885.2006.tb01112.x	Cibicides wuellerstorfi	Cibicides wuellerstorfi (Schwager, 1866)	418063 (urn:lsid:marinespecies.org:taxname:418063)	418063	lsid:marinespecies.org:taxname:418063
GIK23519-5	1.15	22.602	LGM	C.wuel	4.78	4.78	3.7453	-0.1331	1.37	1.37	Millo et al. (2006)	Millo, C., Sarnthein, M., Voelker, A., Erlenkeuser, H., 2006. Variability of the Denmark Strait Overflow during the Last Glacial Maximum. Boreas 35, 50–60. https://doi.org/10.1111/j.1502-3885.2006.tb01112.x	https://doi.org/10.1111/j.1502-3885.2006.tb01112.x	Cibicides wuellerstorfi	Cibicides wuellerstorfi (Schwager, 1866)	418063 (urn:lsid:marinespecies.org:taxname:418063)	418063	lsid:marinespecies.org:taxname:418063
GIK23519-5	1.15	22.602	LGM	C.wuel	4.41	4.41	3.3753	-0.1331	1.39	1.39	Millo et al. (2006)	Millo, C., Sarnthein, M., Voelker, A., Erlenkeuser, H., 2006. Variability of the Denmark Strait Overflow during the Last Glacial Maximum. Boreas 35, 50–60. https://doi.org/10.1111/j.1502-3885.2006.tb01112.x	https://doi.org/10.1111/j.1502-3885.2006.tb01112.x	Cibicides wuellerstorfi	Cibicides wuellerstorfi (Schwager, 1866)	418063 (urn:lsid:marinespecies.org:taxname:418063)	418063	lsid:marinespecies.org:taxname:418063
GIK23519-5	1.15	22.602	LGM	C.wuel	4.53	4.53	3.4953	-0.1331	1.39	1.39	Millo et al. (2006)	Millo, C., Sarnthein, M., Voelker, A., Erlenkeuser, H., 2006. Variability of the Denmark Strait Overflow during the Last Glacial Maximum. Boreas 35, 50–60. https://doi.org/10.1111/j.1502-3885.2006.tb01112.x	https://doi.org/10.1111/j.1502-3885.2006.tb01112.x	Cibicides wuellerstorfi	Cibicides wuellerstorfi (Schwager, 1866)	418063 (urn:lsid:marinespecies.org:taxname:418063)	418063	lsid:marinespecies.org:taxname:418063
GIK23519-5	1.15	22.602	LGM	C.wuel	4.38	4.38	3.3453	-0.1331	1.4	1.4	Millo et al. (2006)	Millo, C., Sarnthein, M., Voelker, A., Erlenkeuser, H., 2006. Variability of the Denmark Strait Overflow during the Last Glacial Maximum. Boreas 35, 50–60. https://doi.org/10.1111/j.1502-3885.2006.tb01112.x	https://doi.org/10.1111/j.1502-3885.2006.tb01112.x	Cibicides wuellerstorfi	Cibicides wuellerstorfi (Schwager, 1866)	418063 (urn:lsid:marinespecies.org:taxname:418063)	418063	lsid:marinespecies.org:taxname:418063
GIK23519-5	1.15	22.602	LGM	C.wuel	4.56	4.56	3.5253	-0.1331	1.44	1.44	Millo et al. (2006)	Millo, C., Sarnthein, M., Voelker, A., Erlenkeuser, H., 2006. Variability of the Denmark Strait Overflow during the Last Glacial Maximum. Boreas 35, 50–60. https://doi.org/10.1111/j.1502-3885.2006.tb01112.x	https://doi.org/10.1111/j.1502-3885.2006.tb01112.x	Cibicides wuellerstorfi	Cibicides wuellerstorfi (Schwager, 1866)	418063 (urn:lsid:marinespecies.org:taxname:418063)	418063	lsid:marinespecies.org:taxname:418063
GIK23519-5	1.15	22.602	LGM	C.wuel	4.54	4.54	3.5053	-0.1331	1.48	1.48	Millo et al. (2006)	Millo, C., Sarnthein, M., Voelker, A., Erlenkeuser, H., 2006. Variability of the Denmark Strait Overflow during the Last Glacial Maximum. Boreas 35, 50–60. https://doi.org/10.1111/j.1502-3885.2006.tb01112.x	https://doi.org/10.1111/j.1502-3885.2006.tb01112.x	Cibicides wuellerstorfi	Cibicides wuellerstorfi (Schwager, 1866)	418063 (urn:lsid:marinespecies.org:taxname:418063)	418063	lsid:marinespecies.org:taxname:418063
GIK23519-5	1.15	22.602	LGM	C.wuel	4.54	4.54	3.5053	-0.1331	1.52	1.52	Millo et al. (2006)	Millo, C., Sarnthein, M., Voelker, A., Erlenkeuser, H., 2006. Variability of the Denmark Strait Overflow during the Last Glacial Maximum. Boreas 35, 50–60. https://doi.org/10.1111/j.1502-3885.2006.tb01112.x	https://doi.org/10.1111/j.1502-3885.2006.tb01112.x	Cibicides wuellerstorfi	Cibicides wuellerstorfi (Schwager, 1866)	418063 (urn:lsid:marinespecies.org:taxname:418063)	418063	lsid:marinespecies.org:taxname:418063
GIK23519-5	1.15	22.602	LGM	C.wuel	4.51	4.51	3.4753	-0.1331	1.54	1.54	Millo et al. (2006)	Millo, C., Sarnthein, M., Voelker, A., Erlenkeuser, H., 2006. Variability of the Denmark Strait Overflow during the Last Glacial Maximum. Boreas 35, 50–60. https://doi.org/10.1111/j.1502-3885.2006.tb01112.x	https://doi.org/10.1111/j.1502-3885.2006.tb01112.x	Cibicides wuellerstorfi	Cibicides wuellerstorfi (Schwager, 1866)	418063 (urn:lsid:marinespecies.org:taxname:418063)	418063	lsid:marinespecies.org:taxname:418063
GIK23519-5	1.15	22.602	LGM	C.wuel	4.51	4.51	3.4753	-0.1331	1.59	1.59	Millo et al. (2006)	Millo, C., Sarnthein, M., Voelker, A., Erlenkeuser, H., 2006. Variability of the Denmark Strait Overflow during the Last Glacial Maximum. Boreas 35, 50–60. https://doi.org/10.1111/j.1502-3885.2006.tb01112.x	https://doi.org/10.1111/j.1502-3885.2006.tb01112.x	Cibicides wuellerstorfi	Cibicides wuellerstorfi (Schwager, 1866)	418063 (urn:lsid:marinespecies.org:taxname:418063)	418063	lsid:marinespecies.org:taxname:418063
PS2644-5	0.17	11.4153		C.lob	3.68	3.68	3.2051	-0.1407	1.38	1.38	Voelker (1999)	Voelker, A.H.L., 1999. Zur Deutung der Dansgaard-Oeschger Ereignisse in ultra-hochauflösenden Sedimentprofilen aus dem Europäischen Nordmeer. Institut für Geowissenschaften, Christian-Albrechts-Universität, Kiel, Kiel, Germany.	https://doi.org/10.2312/reports-ifg.1999.9	Cibicides lobatulus	Cibicides lobatulus (Walker & Jacob, 1798)	112874 (urn:lsid:marinespecies.org:taxname:112874)	112874	lsid:marinespecies.org:taxname:112874
PS2644-5	0.17	11.4153		C.lob	3.73	3.73	3.2551	-0.1407	0.97	0.97	Voelker (1999)	Voelker, A.H.L., 1999. Zur Deutung der Dansgaard-Oeschger Ereignisse in ultra-hochauflösenden Sedimentprofilen aus dem Europäischen Nordmeer. Institut für Geowissenschaften, Christian-Albrechts-Universität, Kiel, Kiel, Germany.	https://doi.org/10.2312/reports-ifg.1999.9	Cibicides lobatulus	Cibicides lobatulus (Walker & Jacob, 1798)	112874 (urn:lsid:marinespecies.org:taxname:112874)	112874	lsid:marinespecies.org:taxname:112874
PS2644-5	0.17	11.4153		C.lob	3.74	3.74	3.2651	-0.1407	1.08	1.08	Voelker (1999)	Voelker, A.H.L., 1999. Zur Deutung der Dansgaard-Oeschger Ereignisse in ultra-hochauflösenden Sedimentprofilen aus dem Europäischen Nordmeer. Institut für Geowissenschaften, Christian-Albrechts-Universität, Kiel, Kiel, Germany.	https://doi.org/10.2312/reports-ifg.1999.9	Cibicides lobatulus	Cibicides lobatulus (Walker & Jacob, 1798)	112874 (urn:lsid:marinespecies.org:taxname:112874)	112874	lsid:marinespecies.org:taxname:112874
PS2644-5	0.17	11.4153		C.lob	3.76	3.76	3.2851	-0.1407	1.11	1.11	Voelker (1999)	Voelker, A.H.L., 1999. Zur Deutung der Dansgaard-Oeschger Ereignisse in ultra-hochauflösenden Sedimentprofilen aus dem Europäischen Nordmeer. Institut für Geowissenschaften, Christian-Albrechts-Universität, Kiel, Kiel, Germany.	https://doi.org/10.2312/reports-ifg.1999.9	Cibicides lobatulus	Cibicides lobatulus (Walker & Jacob, 1798)	112874 (urn:lsid:marinespecies.org:taxname:112874)	112874	lsid:marinespecies.org:taxname:112874
PS2644-5	0.17	11.4153		C.lob	3.79	3.79	3.3151	-0.1407	1.53	1.53	Voelker (1999)	Voelker, A.H.L., 1999. Zur Deutung der Dansgaard-Oeschger Ereignisse in ultra-hochauflösenden Sedimentprofilen aus dem Europäischen Nordmeer. Institut für Geowissenschaften, Christian-Albrechts-Universität, Kiel, Kiel, Germany.	https://doi.org/10.2312/reports-ifg.1999.9	Cibicides lobatulus	Cibicides lobatulus (Walker & Jacob, 1798)	112874 (urn:lsid:marinespecies.org:taxname:112874)	112874	lsid:marinespecies.org:taxname:112874
PS2644-5	0.17	11.4153		C.lob	3.82	3.82	3.3451	-0.1407	1.24	1.24	Voelker (1999)	Voelker, A.H.L., 1999. Zur Deutung der Dansgaard-Oeschger Ereignisse in ultra-hochauflösenden Sedimentprofilen aus dem Europäischen Nordmeer. Institut für Geowissenschaften, Christian-Albrechts-Universität, Kiel, Kiel, Germany.	https://doi.org/10.2312/reports-ifg.1999.9	Cibicides lobatulus	Cibicides lobatulus (Walker & Jacob, 1798)	112874 (urn:lsid:marinespecies.org:taxname:112874)	112874	lsid:marinespecies.org:taxname:112874
PS2644-5	0.17	11.4153		C.lob	3.82	3.82	3.3451	-0.1407	1.16	1.16	Voelker (1999)	Voelker, A.H.L., 1999. Zur Deutung der Dansgaard-Oeschger Ereignisse in ultra-hochauflösenden Sedimentprofilen aus dem Europäischen Nordmeer. Institut für Geowissenschaften, Christian-Albrechts-Universität, Kiel, Kiel, Germany.	https://doi.org/10.2312/reports-ifg.1999.9	Cibicides lobatulus	Cibicides lobatulus (Walker & Jacob, 1798)	112874 (urn:lsid:marinespecies.org:taxname:112874)	112874	lsid:marinespecies.org:taxname:112874
PS2644-5	0.17	11.4153		C.lob	3.84	3.84	3.3651	-0.1407	1	1	Voelker (1999)	Voelker, A.H.L., 1999. Zur Deutung der Dansgaard-Oeschger Ereignisse in ultra-hochauflösenden Sedimentprofilen aus dem Europäischen Nordmeer. Institut für Geowissenschaften, Christian-Albrechts-Universität, Kiel, Kiel, Germany.	https://doi.org/10.2312/reports-ifg.1999.9	Cibicides lobatulus	Cibicides lobatulus (Walker & Jacob, 1798)	112874 (urn:lsid:marinespecies.org:taxname:112874)	112874	lsid:marinespecies.org:taxname:112874
PS2644-5	0.17	11.4153		C.lob	3.89	3.89	3.4151	-0.1407	1.24	1.24	Voelker (1999)	Voelker, A.H.L., 1999. Zur Deutung der Dansgaard-Oeschger Ereignisse in ultra-hochauflösenden Sedimentprofilen aus dem Europäischen Nordmeer. Institut für Geowissenschaften, Christian-Albrechts-Universität, Kiel, Kiel, Germany.	https://doi.org/10.2312/reports-ifg.1999.9	Cibicides lobatulus	Cibicides lobatulus (Walker & Jacob, 1798)	112874 (urn:lsid:marinespecies.org:taxname:112874)	112874	lsid:marinespecies.org:taxname:112874
PS2644-5	0.17	11.4153		C.lob	3.9	3.9	3.4251	-0.1407	1.47	1.47	Voelker (1999)	Voelker, A.H.L., 1999. Zur Deutung der Dansgaard-Oeschger Ereignisse in ultra-hochauflösenden Sedimentprofilen aus dem Europäischen Nordmeer. Institut für Geowissenschaften, Christian-Albrechts-Universität, Kiel, Kiel, Germany.	https://doi.org/10.2312/reports-ifg.1999.9	Cibicides lobatulus	Cibicides lobatulus (Walker & Jacob, 1798)	112874 (urn:lsid:marinespecies.org:taxname:112874)	112874	lsid:marinespecies.org:taxname:112874
PS2644-5	0.17	11.4153		C.lob	3.96	3.96	3.4851	-0.1407	1.42	1.42	Voelker (1999)	Voelker, A.H.L., 1999. Zur Deutung der Dansgaard-Oeschger Ereignisse in ultra-hochauflösenden Sedimentprofilen aus dem Europäischen Nordmeer. Institut für Geowissenschaften, Christian-Albrechts-Universität, Kiel, Kiel, Germany.	https://doi.org/10.2312/reports-ifg.1999.9	Cibicides lobatulus	Cibicides lobatulus (Walker & Jacob, 1798)	112874 (urn:lsid:marinespecies.org:taxname:112874)	112874	lsid:marinespecies.org:taxname:112874
PS2644-5	0.17	11.4153		C.lob	3.99	3.99	3.5151	-0.1407	0.78	0.78	Voelker (1999)	Voelker, A.H.L., 1999. Zur Deutung der Dansgaard-Oeschger Ereignisse in ultra-hochauflösenden Sedimentprofilen aus dem Europäischen Nordmeer. Institut für Geowissenschaften, Christian-Albrechts-Universität, Kiel, Kiel, Germany.	https://doi.org/10.2312/reports-ifg.1999.9	Cibicides lobatulus	Cibicides lobatulus (Walker & Jacob, 1798)	112874 (urn:lsid:marinespecies.org:taxname:112874)	112874	lsid:marinespecies.org:taxname:112874
PS2644-5	0.2	11.4913		C.lob	4.17	4.17	3.6919	-0.1407	0.96	0.96	Voelker (1999)	Voelker, A.H.L., 1999. Zur Deutung der Dansgaard-Oeschger Ereignisse in ultra-hochauflösenden Sedimentprofilen aus dem Europäischen Nordmeer. Institut für Geowissenschaften, Christian-Albrechts-Universität, Kiel, Kiel, Germany.	https://doi.org/10.2312/reports-ifg.1999.9	Cibicides lobatulus	Cibicides lobatulus (Walker & Jacob, 1798)	112874 (urn:lsid:marinespecies.org:taxname:112874)	112874	lsid:marinespecies.org:taxname:112874
PS2644-5	0.22	11.542		C.lob	4.46	4.46	3.9806	-0.1407	0.85	0.85	Voelker (1999)	Voelker, A.H.L., 1999. Zur Deutung der Dansgaard-Oeschger Ereignisse in ultra-hochauflösenden Sedimentprofilen aus dem Europäischen Nordmeer. Institut für Geowissenschaften, Christian-Albrechts-Universität, Kiel, Kiel, Germany.	https://doi.org/10.2312/reports-ifg.1999.9	Cibicides lobatulus	Cibicides lobatulus (Walker & Jacob, 1798)	112874 (urn:lsid:marinespecies.org:taxname:112874)	112874	lsid:marinespecies.org:taxname:112874
PS2644-5	0.28	11.694		C.lob	3.73	3.73	3.2472	-0.1407	1.18	1.18	Voelker (1999)	Voelker, A.H.L., 1999. Zur Deutung der Dansgaard-Oeschger Ereignisse in ultra-hochauflösenden Sedimentprofilen aus dem Europäischen Nordmeer. Institut für Geowissenschaften, Christian-Albrechts-Universität, Kiel, Kiel, Germany.	https://doi.org/10.2312/reports-ifg.1999.9	Cibicides lobatulus	Cibicides lobatulus (Walker & Jacob, 1798)	112874 (urn:lsid:marinespecies.org:taxname:112874)	112874	lsid:marinespecies.org:taxname:112874
PS2644-5	0.3	11.7447		C.lob	3.52	3.52	3.036	-0.1407	1.14	1.14	Voelker (1999)	Voelker, A.H.L., 1999. Zur Deutung der Dansgaard-Oeschger Ereignisse in ultra-hochauflösenden Sedimentprofilen aus dem Europäischen Nordmeer. Institut für Geowissenschaften, Christian-Albrechts-Universität, Kiel, Kiel, Germany.	https://doi.org/10.2312/reports-ifg.1999.9	Cibicides lobatulus	Cibicides lobatulus (Walker & Jacob, 1798)	112874 (urn:lsid:marinespecies.org:taxname:112874)	112874	lsid:marinespecies.org:taxname:112874
PS2644-5	0.3	11.7447		C.lob	3.57	3.57	3.086	-0.1407	1.12	1.12	Voelker (1999)	Voelker, A.H.L., 1999. Zur Deutung der Dansgaard-Oeschger Ereignisse in ultra-hochauflösenden Sedimentprofilen aus dem Europäischen Nordmeer. Institut für Geowissenschaften, Christian-Albrechts-Universität, Kiel, Kiel, Germany.	https://doi.org/10.2312/reports-ifg.1999.9	Cibicides lobatulus	Cibicides lobatulus (Walker & Jacob, 1798)	112874 (urn:lsid:marinespecies.org:taxname:112874)	112874	lsid:marinespecies.org:taxname:112874
PS2644-5	0.3	11.7447		C.lob	3.65	3.65	3.166	-0.1407	1.26	1.26	Voelker (1999)	Voelker, A.H.L., 1999. Zur Deutung der Dansgaard-Oeschger Ereignisse in ultra-hochauflösenden Sedimentprofilen aus dem Europäischen Nordmeer. Institut für Geowissenschaften, Christian-Albrechts-Universität, Kiel, Kiel, Germany.	https://doi.org/10.2312/reports-ifg.1999.9	Cibicides lobatulus	Cibicides lobatulus (Walker & Jacob, 1798)	112874 (urn:lsid:marinespecies.org:taxname:112874)	112874	lsid:marinespecies.org:taxname:112874
PS2644-5	0.3	11.7447		C.lob	3.69	3.69	3.206	-0.1407	1.1	1.1	Voelker (1999)	Voelker, A.H.L., 1999. Zur Deutung der Dansgaard-Oeschger Ereignisse in ultra-hochauflösenden Sedimentprofilen aus dem Europäischen Nordmeer. Institut für Geowissenschaften, Christian-Albrechts-Universität, Kiel, Kiel, Germany.	https://doi.org/10.2312/reports-ifg.1999.9	Cibicides lobatulus	Cibicides lobatulus (Walker & Jacob, 1798)	112874 (urn:lsid:marinespecies.org:taxname:112874)	112874	lsid:marinespecies.org:taxname:112874
PS2644-5	0.3	11.7447		C.lob	3.7	3.7	3.216	-0.1407	1.34	1.34	Voelker (1999)	Voelker, A.H.L., 1999. Zur Deutung der Dansgaard-Oeschger Ereignisse in ultra-hochauflösenden Sedimentprofilen aus dem Europäischen Nordmeer. Institut für Geowissenschaften, Christian-Albrechts-Universität, Kiel, Kiel, Germany.	https://doi.org/10.2312/reports-ifg.1999.9	Cibicides lobatulus	Cibicides lobatulus (Walker & Jacob, 1798)	112874 (urn:lsid:marinespecies.org:taxname:112874)	112874	lsid:marinespecies.org:taxname:112874
PS2644-5	0.3	11.7447		C.lob	3.73	3.73	3.246	-0.1407	1.25	1.25	Voelker (1999)	Voelker, A.H.L., 1999. Zur Deutung der Dansgaard-Oeschger Ereignisse in ultra-hochauflösenden Sedimentprofilen aus dem Europäischen Nordmeer. Institut für Geowissenschaften, Christian-Albrechts-Universität, Kiel, Kiel, Germany.	https://doi.org/10.2312/reports-ifg.1999.9	Cibicides lobatulus	Cibicides lobatulus (Walker & Jacob, 1798)	112874 (urn:lsid:marinespecies.org:taxname:112874)	112874	lsid:marinespecies.org:taxname:112874
PS2644-5	0.3	11.7447		C.lob	3.79	3.79	3.306	-0.1407	1.31	1.31	Voelker (1999)	Voelker, A.H.L., 1999. Zur Deutung der Dansgaard-Oeschger Ereignisse in ultra-hochauflösenden Sedimentprofilen aus dem Europäischen Nordmeer. Institut für Geowissenschaften, Christian-Albrechts-Universität, Kiel, Kiel, Germany.	https://doi.org/10.2312/reports-ifg.1999.9	Cibicides lobatulus	Cibicides lobatulus (Walker & Jacob, 1798)	112874 (urn:lsid:marinespecies.org:taxname:112874)	112874	lsid:marinespecies.org:taxname:112874
PS2644-5	0.3	11.7447		C.lob	3.83	3.83	3.346	-0.1407	1.38	1.38	Voelker (1999)	Voelker, A.H.L., 1999. Zur Deutung der Dansgaard-Oeschger Ereignisse in ultra-hochauflösenden Sedimentprofilen aus dem Europäischen Nordmeer. Institut für Geowissenschaften, Christian-Albrechts-Universität, Kiel, Kiel, Germany.	https://doi.org/10.2312/reports-ifg.1999.9	Cibicides lobatulus	Cibicides lobatulus (Walker & Jacob, 1798)	112874 (urn:lsid:marinespecies.org:taxname:112874)	112874	lsid:marinespecies.org:taxname:112874
PS2644-5	0.3	11.7447		C.lob	3.85	3.85	3.366	-0.1407	1.4	1.4	Voelker (1999)	Voelker, A.H.L., 1999. Zur Deutung der Dansgaard-Oeschger Ereignisse in ultra-hochauflösenden Sedimentprofilen aus dem Europäischen Nordmeer. Institut für Geowissenschaften, Christian-Albrechts-Universität, Kiel, Kiel, Germany.	https://doi.org/10.2312/reports-ifg.1999.9	Cibicides lobatulus	Cibicides lobatulus (Walker & Jacob, 1798)	112874 (urn:lsid:marinespecies.org:taxname:112874)	112874	lsid:marinespecies.org:taxname:112874
PS2644-5	0.3	11.7447		C.lob	3.92	3.92	3.436	-0.1407	1.32	1.32	Voelker (1999)	Voelker, A.H.L., 1999. Zur Deutung der Dansgaard-Oeschger Ereignisse in ultra-hochauflösenden Sedimentprofilen aus dem Europäischen Nordmeer. Institut für Geowissenschaften, Christian-Albrechts-Universität, Kiel, Kiel, Germany.	https://doi.org/10.2312/reports-ifg.1999.9	Cibicides lobatulus	Cibicides lobatulus (Walker & Jacob, 1798)	112874 (urn:lsid:marinespecies.org:taxname:112874)	112874	lsid:marinespecies.org:taxname:112874
PS2644-5	0.3	11.7447		C.lob	3.94	3.94	3.456	-0.1407	1.38	1.38	Voelker (1999)	Voelker, A.H.L., 1999. Zur Deutung der Dansgaard-Oeschger Ereignisse in ultra-hochauflösenden Sedimentprofilen aus dem Europäischen Nordmeer. Institut für Geowissenschaften, Christian-Albrechts-Universität, Kiel, Kiel, Germany.	https://doi.org/10.2312/reports-ifg.1999.9	Cibicides lobatulus	Cibicides lobatulus (Walker & Jacob, 1798)	112874 (urn:lsid:marinespecies.org:taxname:112874)	112874	lsid:marinespecies.org:taxname:112874
PS2644-5	0.3	11.7447		C.lob	3.97	3.97	3.486	-0.1407	1.26	1.26	Voelker (1999)	Voelker, A.H.L., 1999. Zur Deutung der Dansgaard-Oeschger Ereignisse in ultra-hochauflösenden Sedimentprofilen aus dem Europäischen Nordmeer. Institut für Geowissenschaften, Christian-Albrechts-Universität, Kiel, Kiel, Germany.	https://doi.org/10.2312/reports-ifg.1999.9	Cibicides lobatulus	Cibicides lobatulus (Walker & Jacob, 1798)	112874 (urn:lsid:marinespecies.org:taxname:112874)	112874	lsid:marinespecies.org:taxname:112874
PS2644-5	0.3	11.7447		C.lob	4.43	4.43	3.946	-0.1407	1.1	1.1	Voelker (1999)	Voelker, A.H.L., 1999. Zur Deutung der Dansgaard-Oeschger Ereignisse in ultra-hochauflösenden Sedimentprofilen aus dem Europäischen Nordmeer. Institut für Geowissenschaften, Christian-Albrechts-Universität, Kiel, Kiel, Germany.	https://doi.org/10.2312/reports-ifg.1999.9	Cibicides lobatulus	Cibicides lobatulus (Walker & Jacob, 1798)	112874 (urn:lsid:marinespecies.org:taxname:112874)	112874	lsid:marinespecies.org:taxname:112874
PS2644-5	0.32	11.7953		C.lob	3.61	3.61	3.1249	-0.1407	1.05	1.05	Voelker (1999)	Voelker, A.H.L., 1999. Zur Deutung der Dansgaard-Oeschger Ereignisse in ultra-hochauflösenden Sedimentprofilen aus dem Europäischen Nordmeer. Institut für Geowissenschaften, Christian-Albrechts-Universität, Kiel, Kiel, Germany.	https://doi.org/10.2312/reports-ifg.1999.9	Cibicides lobatulus	Cibicides lobatulus (Walker & Jacob, 1798)	112874 (urn:lsid:marinespecies.org:taxname:112874)	112874	lsid:marinespecies.org:taxname:112874
PS2644-5	0.32	11.7953		C.lob	3.91	3.91	3.4249	-0.1407	1.3	1.3	Voelker (1999)	Voelker, A.H.L., 1999. Zur Deutung der Dansgaard-Oeschger Ereignisse in ultra-hochauflösenden Sedimentprofilen aus dem Europäischen Nordmeer. Institut für Geowissenschaften, Christian-Albrechts-Universität, Kiel, Kiel, Germany.	https://doi.org/10.2312/reports-ifg.1999.9	Cibicides lobatulus	Cibicides lobatulus (Walker & Jacob, 1798)	112874 (urn:lsid:marinespecies.org:taxname:112874)	112874	lsid:marinespecies.org:taxname:112874
PS2644-5	0.45	12.1247		C.lob	3.43	3.43	2.9378	-0.1407	1.4	1.4	Voelker (1999)	Voelker, A.H.L., 1999. Zur Deutung der Dansgaard-Oeschger Ereignisse in ultra-hochauflösenden Sedimentprofilen aus dem Europäischen Nordmeer. Institut für Geowissenschaften, Christian-Albrechts-Universität, Kiel, Kiel, Germany.	https://doi.org/10.2312/reports-ifg.1999.9	Cibicides lobatulus	Cibicides lobatulus (Walker & Jacob, 1798)	112874 (urn:lsid:marinespecies.org:taxname:112874)	112874	lsid:marinespecies.org:taxname:112874
PS2644-5	0.45	12.1247		C.lob	3.6	3.6	3.1078	-0.1407	1.33	1.33	Voelker (1999)	Voelker, A.H.L., 1999. Zur Deutung der Dansgaard-Oeschger Ereignisse in ultra-hochauflösenden Sedimentprofilen aus dem Europäischen Nordmeer. Institut für Geowissenschaften, Christian-Albrechts-Universität, Kiel, Kiel, Germany.	https://doi.org/10.2312/reports-ifg.1999.9	Cibicides lobatulus	Cibicides lobatulus (Walker & Jacob, 1798)	112874 (urn:lsid:marinespecies.org:taxname:112874)	112874	lsid:marinespecies.org:taxname:112874
PS2644-5	0.45	12.1247		C.lob	3.61	3.61	3.1178	-0.1407	1.35	1.35	Voelker (1999)	Voelker, A.H.L., 1999. Zur Deutung der Dansgaard-Oeschger Ereignisse in ultra-hochauflösenden Sedimentprofilen aus dem Europäischen Nordmeer. Institut für Geowissenschaften, Christian-Albrechts-Universität, Kiel, Kiel, Germany.	https://doi.org/10.2312/reports-ifg.1999.9	Cibicides lobatulus	Cibicides lobatulus (Walker & Jacob, 1798)	112874 (urn:lsid:marinespecies.org:taxname:112874)	112874	lsid:marinespecies.org:taxname:112874
PS2644-5	0.45	12.1247		C.lob	3.64	3.64	3.1478	-0.1407	1.27	1.27	Voelker (1999)	Voelker, A.H.L., 1999. Zur Deutung der Dansgaard-Oeschger Ereignisse in ultra-hochauflösenden Sedimentprofilen aus dem Europäischen Nordmeer. Institut für Geowissenschaften, Christian-Albrechts-Universität, Kiel, Kiel, Germany.	https://doi.org/10.2312/reports-ifg.1999.9	Cibicides lobatulus	Cibicides lobatulus (Walker & Jacob, 1798)	112874 (urn:lsid:marinespecies.org:taxname:112874)	112874	lsid:marinespecies.org:taxname:112874
PS2644-5	0.45	12.1247		C.lob	3.67	3.67	3.1778	-0.1407	1.33	1.33	Voelker (1999)	Voelker, A.H.L., 1999. Zur Deutung der Dansgaard-Oeschger Ereignisse in ultra-hochauflösenden Sedimentprofilen aus dem Europäischen Nordmeer. Institut für Geowissenschaften, Christian-Albrechts-Universität, Kiel, Kiel, Germany.	https://doi.org/10.2312/reports-ifg.1999.9	Cibicides lobatulus	Cibicides lobatulus (Walker & Jacob, 1798)	112874 (urn:lsid:marinespecies.org:taxname:112874)	112874	lsid:marinespecies.org:taxname:112874
PS2644-5	0.45	12.1247		C.lob	3.67	3.67	3.1778	-0.1407	1.39	1.39	Voelker (1999)	Voelker, A.H.L., 1999. Zur Deutung der Dansgaard-Oeschger Ereignisse in ultra-hochauflösenden Sedimentprofilen aus dem Europäischen Nordmeer. Institut für Geowissenschaften, Christian-Albrechts-Universität, Kiel, Kiel, Germany.	https://doi.org/10.2312/reports-ifg.1999.9	Cibicides lobatulus	Cibicides lobatulus (Walker & Jacob, 1798)	112874 (urn:lsid:marinespecies.org:taxname:112874)	112874	lsid:marinespecies.org:taxname:112874
PS2644-5	0.45	12.1247		C.lob	3.73	3.73	3.2378	-0.1407	1.41	1.41	Voelker (1999)	Voelker, A.H.L., 1999. Zur Deutung der Dansgaard-Oeschger Ereignisse in ultra-hochauflösenden Sedimentprofilen aus dem Europäischen Nordmeer. Institut für Geowissenschaften, Christian-Albrechts-Universität, Kiel, Kiel, Germany.	https://doi.org/10.2312/reports-ifg.1999.9	Cibicides lobatulus	Cibicides lobatulus (Walker & Jacob, 1798)	112874 (urn:lsid:marinespecies.org:taxname:112874)	112874	lsid:marinespecies.org:taxname:112874
PS2644-5	0.45	12.1247		C.lob	3.78	3.78	3.2878	-0.1407	1.35	1.35	Voelker (1999)	Voelker, A.H.L., 1999. Zur Deutung der Dansgaard-Oeschger Ereignisse in ultra-hochauflösenden Sedimentprofilen aus dem Europäischen Nordmeer. Institut für Geowissenschaften, Christian-Albrechts-Universität, Kiel, Kiel, Germany.	https://doi.org/10.2312/reports-ifg.1999.9	Cibicides lobatulus	Cibicides lobatulus (Walker & Jacob, 1798)	112874 (urn:lsid:marinespecies.org:taxname:112874)	112874	lsid:marinespecies.org:taxname:112874
PS2644-5	0.45	12.1247		C.lob	3.79	3.79	3.2978	-0.1407	1.11	1.11	Voelker (1999)	Voelker, A.H.L., 1999. Zur Deutung der Dansgaard-Oeschger Ereignisse in ultra-hochauflösenden Sedimentprofilen aus dem Europäischen Nordmeer. Institut für Geowissenschaften, Christian-Albrechts-Universität, Kiel, Kiel, Germany.	https://doi.org/10.2312/reports-ifg.1999.9	Cibicides lobatulus	Cibicides lobatulus (Walker & Jacob, 1798)	112874 (urn:lsid:marinespecies.org:taxname:112874)	112874	lsid:marinespecies.org:taxname:112874
PS2644-5	0.45	12.1247		C.lob	3.86	3.86	3.3678	-0.1407	1.35	1.35	Voelker (1999)	Voelker, A.H.L., 1999. Zur Deutung der Dansgaard-Oeschger Ereignisse in ultra-hochauflösenden Sedimentprofilen aus dem Europäischen Nordmeer. Institut für Geowissenschaften, Christian-Albrechts-Universität, Kiel, Kiel, Germany.	https://doi.org/10.2312/reports-ifg.1999.9	Cibicides lobatulus	Cibicides lobatulus (Walker & Jacob, 1798)	112874 (urn:lsid:marinespecies.org:taxname:112874)	112874	lsid:marinespecies.org:taxname:112874
PS2644-5	0.6	15.7733	HS1	C.lob	2.74	2.74	1.8548	-0.1407	0.69	0.69	Voelker (1999)	Voelker, A.H.L., 1999. Zur Deutung der Dansgaard-Oeschger Ereignisse in ultra-hochauflösenden Sedimentprofilen aus dem Europäischen Nordmeer. Institut für Geowissenschaften, Christian-Albrechts-Universität, Kiel, Kiel, Germany.	https://doi.org/10.2312/reports-ifg.1999.9	Cibicides lobatulus	Cibicides lobatulus (Walker & Jacob, 1798)	112874 (urn:lsid:marinespecies.org:taxname:112874)	112874	lsid:marinespecies.org:taxname:112874
PS2644-5	0.6	15.7733	HS1	C.lob	3.01	3.01	2.1248	-0.1407	0.61	0.61	Voelker (1999)	Voelker, A.H.L., 1999. Zur Deutung der Dansgaard-Oeschger Ereignisse in ultra-hochauflösenden Sedimentprofilen aus dem Europäischen Nordmeer. Institut für Geowissenschaften, Christian-Albrechts-Universität, Kiel, Kiel, Germany.	https://doi.org/10.2312/reports-ifg.1999.9	Cibicides lobatulus	Cibicides lobatulus (Walker & Jacob, 1798)	112874 (urn:lsid:marinespecies.org:taxname:112874)	112874	lsid:marinespecies.org:taxname:112874
PS2644-5	0.6	15.7733	HS1	C.lob	3.02	3.02	2.1348	-0.1407	0.75	0.75	Voelker (1999)	Voelker, A.H.L., 1999. Zur Deutung der Dansgaard-Oeschger Ereignisse in ultra-hochauflösenden Sedimentprofilen aus dem Europäischen Nordmeer. Institut für Geowissenschaften, Christian-Albrechts-Universität, Kiel, Kiel, Germany.	https://doi.org/10.2312/reports-ifg.1999.9	Cibicides lobatulus	Cibicides lobatulus (Walker & Jacob, 1798)	112874 (urn:lsid:marinespecies.org:taxname:112874)	112874	lsid:marinespecies.org:taxname:112874
PS2644-5	0.6	15.7733	HS1	C.lob	3.05	3.05	2.1648	-0.1407	0.67	0.67	Voelker (1999)	Voelker, A.H.L., 1999. Zur Deutung der Dansgaard-Oeschger Ereignisse in ultra-hochauflösenden Sedimentprofilen aus dem Europäischen Nordmeer. Institut für Geowissenschaften, Christian-Albrechts-Universität, Kiel, Kiel, Germany.	https://doi.org/10.2312/reports-ifg.1999.9	Cibicides lobatulus	Cibicides lobatulus (Walker & Jacob, 1798)	112874 (urn:lsid:marinespecies.org:taxname:112874)	112874	lsid:marinespecies.org:taxname:112874
PS2644-5	0.6	15.7733	HS1	C.lob	3.16	3.16	2.2748	-0.1407	0.75	0.75	Voelker (1999)	Voelker, A.H.L., 1999. Zur Deutung der Dansgaard-Oeschger Ereignisse in ultra-hochauflösenden Sedimentprofilen aus dem Europäischen Nordmeer. Institut für Geowissenschaften, Christian-Albrechts-Universität, Kiel, Kiel, Germany.	https://doi.org/10.2312/reports-ifg.1999.9	Cibicides lobatulus	Cibicides lobatulus (Walker & Jacob, 1798)	112874 (urn:lsid:marinespecies.org:taxname:112874)	112874	lsid:marinespecies.org:taxname:112874
PS2644-5	0.6	15.7733	HS1	C.lob	3.82	3.82	2.9348	-0.1407	1.21	1.21	Voelker (1999)	Voelker, A.H.L., 1999. Zur Deutung der Dansgaard-Oeschger Ereignisse in ultra-hochauflösenden Sedimentprofilen aus dem Europäischen Nordmeer. Institut für Geowissenschaften, Christian-Albrechts-Universität, Kiel, Kiel, Germany.	https://doi.org/10.2312/reports-ifg.1999.9	Cibicides lobatulus	Cibicides lobatulus (Walker & Jacob, 1798)	112874 (urn:lsid:marinespecies.org:taxname:112874)	112874	lsid:marinespecies.org:taxname:112874
PS2644-5	0.65	16.04	HS1	C.lob	2.76	2.76	1.8417	-0.1407	0.66	0.66	Voelker (1999)	Voelker, A.H.L., 1999. Zur Deutung der Dansgaard-Oeschger Ereignisse in ultra-hochauflösenden Sedimentprofilen aus dem Europäischen Nordmeer. Institut für Geowissenschaften, Christian-Albrechts-Universität, Kiel, Kiel, Germany.	https://doi.org/10.2312/reports-ifg.1999.9	Cibicides lobatulus	Cibicides lobatulus (Walker & Jacob, 1798)	112874 (urn:lsid:marinespecies.org:taxname:112874)	112874	lsid:marinespecies.org:taxname:112874
PS2644-5	0.65	16.04	HS1	C.lob	3.23	3.23	2.3117	-0.1407	0.64	0.64	Voelker (1999)	Voelker, A.H.L., 1999. Zur Deutung der Dansgaard-Oeschger Ereignisse in ultra-hochauflösenden Sedimentprofilen aus dem Europäischen Nordmeer. Institut für Geowissenschaften, Christian-Albrechts-Universität, Kiel, Kiel, Germany.	https://doi.org/10.2312/reports-ifg.1999.9	Cibicides lobatulus	Cibicides lobatulus (Walker & Jacob, 1798)	112874 (urn:lsid:marinespecies.org:taxname:112874)	112874	lsid:marinespecies.org:taxname:112874
PS2644-5	0.65	16.04	HS1	C.lob	3.38	3.38	2.4617	-0.1407	0.82	0.82	Voelker (1999)	Voelker, A.H.L., 1999. Zur Deutung der Dansgaard-Oeschger Ereignisse in ultra-hochauflösenden Sedimentprofilen aus dem Europäischen Nordmeer. Institut für Geowissenschaften, Christian-Albrechts-Universität, Kiel, Kiel, Germany.	https://doi.org/10.2312/reports-ifg.1999.9	Cibicides lobatulus	Cibicides lobatulus (Walker & Jacob, 1798)	112874 (urn:lsid:marinespecies.org:taxname:112874)	112874	lsid:marinespecies.org:taxname:112874
PS2644-5	0.65	16.04	HS1	C.lob	3.39	3.39	2.4717	-0.1407	0.9	0.9	Voelker (1999)	Voelker, A.H.L., 1999. Zur Deutung der Dansgaard-Oeschger Ereignisse in ultra-hochauflösenden Sedimentprofilen aus dem Europäischen Nordmeer. Institut für Geowissenschaften, Christian-Albrechts-Universität, Kiel, Kiel, Germany.	https://doi.org/10.2312/reports-ifg.1999.9	Cibicides lobatulus	Cibicides lobatulus (Walker & Jacob, 1798)	112874 (urn:lsid:marinespecies.org:taxname:112874)	112874	lsid:marinespecies.org:taxname:112874
PS2644-5	0.65	16.04	HS1	C.lob	3.52	3.52	2.6017	-0.1407	1	1	Voelker (1999)	Voelker, A.H.L., 1999. Zur Deutung der Dansgaard-Oeschger Ereignisse in ultra-hochauflösenden Sedimentprofilen aus dem Europäischen Nordmeer. Institut für Geowissenschaften, Christian-Albrechts-Universität, Kiel, Kiel, Germany.	https://doi.org/10.2312/reports-ifg.1999.9	Cibicides lobatulus	Cibicides lobatulus (Walker & Jacob, 1798)	112874 (urn:lsid:marinespecies.org:taxname:112874)	112874	lsid:marinespecies.org:taxname:112874
PS2644-5	0.7	16.648	HS1	C.lob	3.71	3.71	2.7439	-0.1407	0.92	0.92	Voelker (1999)	Voelker, A.H.L., 1999. Zur Deutung der Dansgaard-Oeschger Ereignisse in ultra-hochauflösenden Sedimentprofilen aus dem Europäischen Nordmeer. Institut für Geowissenschaften, Christian-Albrechts-Universität, Kiel, Kiel, Germany.	https://doi.org/10.2312/reports-ifg.1999.9	Cibicides lobatulus	Cibicides lobatulus (Walker & Jacob, 1798)	112874 (urn:lsid:marinespecies.org:taxname:112874)	112874	lsid:marinespecies.org:taxname:112874
PS2644-5	0.7	16.648	HS1	C.lob	3.96	3.96	2.9939	-0.1407	1.13	1.13	Voelker (1999)	Voelker, A.H.L., 1999. Zur Deutung der Dansgaard-Oeschger Ereignisse in ultra-hochauflösenden Sedimentprofilen aus dem Europäischen Nordmeer. Institut für Geowissenschaften, Christian-Albrechts-Universität, Kiel, Kiel, Germany.	https://doi.org/10.2312/reports-ifg.1999.9	Cibicides lobatulus	Cibicides lobatulus (Walker & Jacob, 1798)	112874 (urn:lsid:marinespecies.org:taxname:112874)	112874	lsid:marinespecies.org:taxname:112874
PS2644-5	0.7	16.648	HS1	C.lob	4.09	4.09	3.1239	-0.1407	1.42	1.42	Voelker (1999)	Voelker, A.H.L., 1999. Zur Deutung der Dansgaard-Oeschger Ereignisse in ultra-hochauflösenden Sedimentprofilen aus dem Europäischen Nordmeer. Institut für Geowissenschaften, Christian-Albrechts-Universität, Kiel, Kiel, Germany.	https://doi.org/10.2312/reports-ifg.1999.9	Cibicides lobatulus	Cibicides lobatulus (Walker & Jacob, 1798)	112874 (urn:lsid:marinespecies.org:taxname:112874)	112874	lsid:marinespecies.org:taxname:112874
PS2644-5	0.75	17.2767	HS1	C.lob	2.81	2.81	1.8473	-0.1407	0.67	0.67	Voelker (1999)	Voelker, A.H.L., 1999. Zur Deutung der Dansgaard-Oeschger Ereignisse in ultra-hochauflösenden Sedimentprofilen aus dem Europäischen Nordmeer. Institut für Geowissenschaften, Christian-Albrechts-Universität, Kiel, Kiel, Germany.	https://doi.org/10.2312/reports-ifg.1999.9	Cibicides lobatulus	Cibicides lobatulus (Walker & Jacob, 1798)	112874 (urn:lsid:marinespecies.org:taxname:112874)	112874	lsid:marinespecies.org:taxname:112874
PS2644-5	0.75	17.2767	HS1	C.lob	2.92	2.92	1.9573	-0.1407	0.74	0.74	Voelker (1999)	Voelker, A.H.L., 1999. Zur Deutung der Dansgaard-Oeschger Ereignisse in ultra-hochauflösenden Sedimentprofilen aus dem Europäischen Nordmeer. Institut für Geowissenschaften, Christian-Albrechts-Universität, Kiel, Kiel, Germany.	https://doi.org/10.2312/reports-ifg.1999.9	Cibicides lobatulus	Cibicides lobatulus (Walker & Jacob, 1798)	112874 (urn:lsid:marinespecies.org:taxname:112874)	112874	lsid:marinespecies.org:taxname:112874
PS2644-5	0.75	17.2767	HS1	C.lob	2.95	2.95	1.9873	-0.1407	0.67	0.67	Voelker (1999)	Voelker, A.H.L., 1999. Zur Deutung der Dansgaard-Oeschger Ereignisse in ultra-hochauflösenden Sedimentprofilen aus dem Europäischen Nordmeer. Institut für Geowissenschaften, Christian-Albrechts-Universität, Kiel, Kiel, Germany.	https://doi.org/10.2312/reports-ifg.1999.9	Cibicides lobatulus	Cibicides lobatulus (Walker & Jacob, 1798)	112874 (urn:lsid:marinespecies.org:taxname:112874)	112874	lsid:marinespecies.org:taxname:112874
PS2644-5	0.75	17.2767	HS1	C.lob	2.97	2.97	2.0073	-0.1407	0.65	0.65	Voelker (1999)	Voelker, A.H.L., 1999. Zur Deutung der Dansgaard-Oeschger Ereignisse in ultra-hochauflösenden Sedimentprofilen aus dem Europäischen Nordmeer. Institut für Geowissenschaften, Christian-Albrechts-Universität, Kiel, Kiel, Germany.	https://doi.org/10.2312/reports-ifg.1999.9	Cibicides lobatulus	Cibicides lobatulus (Walker & Jacob, 1798)	112874 (urn:lsid:marinespecies.org:taxname:112874)	112874	lsid:marinespecies.org:taxname:112874
PS2644-5	0.75	17.2767	HS1	C.lob	3.73	3.73	2.7673	-0.1407	1.25	1.25	Voelker (1999)	Voelker, A.H.L., 1999. Zur Deutung der Dansgaard-Oeschger Ereignisse in ultra-hochauflösenden Sedimentprofilen aus dem Europäischen Nordmeer. Institut für Geowissenschaften, Christian-Albrechts-Universität, Kiel, Kiel, Germany.	https://doi.org/10.2312/reports-ifg.1999.9	Cibicides lobatulus	Cibicides lobatulus (Walker & Jacob, 1798)	112874 (urn:lsid:marinespecies.org:taxname:112874)	112874	lsid:marinespecies.org:taxname:112874
PS2644-5	0.75	17.2767	HS1	C.lob	3.77	3.77	2.8073	-0.1407	1.26	1.26	Voelker (1999)	Voelker, A.H.L., 1999. Zur Deutung der Dansgaard-Oeschger Ereignisse in ultra-hochauflösenden Sedimentprofilen aus dem Europäischen Nordmeer. Institut für Geowissenschaften, Christian-Albrechts-Universität, Kiel, Kiel, Germany.	https://doi.org/10.2312/reports-ifg.1999.9	Cibicides lobatulus	Cibicides lobatulus (Walker & Jacob, 1798)	112874 (urn:lsid:marinespecies.org:taxname:112874)	112874	lsid:marinespecies.org:taxname:112874
PS2644-5	0.75	17.2767	HS1	C.lob	3.85	3.85	2.8873	-0.1407	1.35	1.35	Voelker (1999)	Voelker, A.H.L., 1999. Zur Deutung der Dansgaard-Oeschger Ereignisse in ultra-hochauflösenden Sedimentprofilen aus dem Europäischen Nordmeer. Institut für Geowissenschaften, Christian-Albrechts-Universität, Kiel, Kiel, Germany.	https://doi.org/10.2312/reports-ifg.1999.9	Cibicides lobatulus	Cibicides lobatulus (Walker & Jacob, 1798)	112874 (urn:lsid:marinespecies.org:taxname:112874)	112874	lsid:marinespecies.org:taxname:112874
PS2644-5	0.75	17.2767	HS1	C.lob	3.88	3.88	2.9173	-0.1407	1.35	1.35	Voelker (1999)	Voelker, A.H.L., 1999. Zur Deutung der Dansgaard-Oeschger Ereignisse in ultra-hochauflösenden Sedimentprofilen aus dem Europäischen Nordmeer. Institut für Geowissenschaften, Christian-Albrechts-Universität, Kiel, Kiel, Germany.	https://doi.org/10.2312/reports-ifg.1999.9	Cibicides lobatulus	Cibicides lobatulus (Walker & Jacob, 1798)	112874 (urn:lsid:marinespecies.org:taxname:112874)	112874	lsid:marinespecies.org:taxname:112874
PS2644-5	0.75	17.2767	HS1	C.lob	3.98	3.98	3.0173	-0.1407	1.16	1.16	Voelker (1999)	Voelker, A.H.L., 1999. Zur Deutung der Dansgaard-Oeschger Ereignisse in ultra-hochauflösenden Sedimentprofilen aus dem Europäischen Nordmeer. Institut für Geowissenschaften, Christian-Albrechts-Universität, Kiel, Kiel, Germany.	https://doi.org/10.2312/reports-ifg.1999.9	Cibicides lobatulus	Cibicides lobatulus (Walker & Jacob, 1798)	112874 (urn:lsid:marinespecies.org:taxname:112874)	112874	lsid:marinespecies.org:taxname:112874
PS2644-5	0.8	17.46	HS1	C.lob	2.86	2.86	1.8992	-0.1407	0.56	0.56	Voelker (1999)	Voelker, A.H.L., 1999. Zur Deutung der Dansgaard-Oeschger Ereignisse in ultra-hochauflösenden Sedimentprofilen aus dem Europäischen Nordmeer. Institut für Geowissenschaften, Christian-Albrechts-Universität, Kiel, Kiel, Germany.	https://doi.org/10.2312/reports-ifg.1999.9	Cibicides lobatulus	Cibicides lobatulus (Walker & Jacob, 1798)	112874 (urn:lsid:marinespecies.org:taxname:112874)	112874	lsid:marinespecies.org:taxname:112874
PS2644-5	0.8	17.46	HS1	C.lob	2.9	2.9	1.9392	-0.1407	0.72	0.72	Voelker (1999)	Voelker, A.H.L., 1999. Zur Deutung der Dansgaard-Oeschger Ereignisse in ultra-hochauflösenden Sedimentprofilen aus dem Europäischen Nordmeer. Institut für Geowissenschaften, Christian-Albrechts-Universität, Kiel, Kiel, Germany.	https://doi.org/10.2312/reports-ifg.1999.9	Cibicides lobatulus	Cibicides lobatulus (Walker & Jacob, 1798)	112874 (urn:lsid:marinespecies.org:taxname:112874)	112874	lsid:marinespecies.org:taxname:112874
PS2644-5	0.8	17.46	HS1	C.lob	3.08	3.08	2.1192	-0.1407	0.59	0.59	Voelker (1999)	Voelker, A.H.L., 1999. Zur Deutung der Dansgaard-Oeschger Ereignisse in ultra-hochauflösenden Sedimentprofilen aus dem Europäischen Nordmeer. Institut für Geowissenschaften, Christian-Albrechts-Universität, Kiel, Kiel, Germany.	https://doi.org/10.2312/reports-ifg.1999.9	Cibicides lobatulus	Cibicides lobatulus (Walker & Jacob, 1798)	112874 (urn:lsid:marinespecies.org:taxname:112874)	112874	lsid:marinespecies.org:taxname:112874
PS2644-5	0.8	17.46	HS1	C.lob	3.1	3.1	2.1392	-0.1407	0.67	0.67	Voelker (1999)	Voelker, A.H.L., 1999. Zur Deutung der Dansgaard-Oeschger Ereignisse in ultra-hochauflösenden Sedimentprofilen aus dem Europäischen Nordmeer. Institut für Geowissenschaften, Christian-Albrechts-Universität, Kiel, Kiel, Germany.	https://doi.org/10.2312/reports-ifg.1999.9	Cibicides lobatulus	Cibicides lobatulus (Walker & Jacob, 1798)	112874 (urn:lsid:marinespecies.org:taxname:112874)	112874	lsid:marinespecies.org:taxname:112874
PS2644-5	0.8	17.46	HS1	C.lob	3.1	3.1	2.1392	-0.1407	0.79	0.79	Voelker (1999)	Voelker, A.H.L., 1999. Zur Deutung der Dansgaard-Oeschger Ereignisse in ultra-hochauflösenden Sedimentprofilen aus dem Europäischen Nordmeer. Institut für Geowissenschaften, Christian-Albrechts-Universität, Kiel, Kiel, Germany.	https://doi.org/10.2312/reports-ifg.1999.9	Cibicides lobatulus	Cibicides lobatulus (Walker & Jacob, 1798)	112874 (urn:lsid:marinespecies.org:taxname:112874)	112874	lsid:marinespecies.org:taxname:112874
PS2644-5	0.8	17.46	HS1	C.lob	3.2	3.2	2.2392	-0.1407	0.81	0.81	Voelker (1999)	Voelker, A.H.L., 1999. Zur Deutung der Dansgaard-Oeschger Ereignisse in ultra-hochauflösenden Sedimentprofilen aus dem Europäischen Nordmeer. Institut für Geowissenschaften, Christian-Albrechts-Universität, Kiel, Kiel, Germany.	https://doi.org/10.2312/reports-ifg.1999.9	Cibicides lobatulus	Cibicides lobatulus (Walker & Jacob, 1798)	112874 (urn:lsid:marinespecies.org:taxname:112874)	112874	lsid:marinespecies.org:taxname:112874
PS2644-5	0.8	17.46	HS1	C.lob	3.25	3.25	2.2892	-0.1407	0.97	0.97	Voelker (1999)	Voelker, A.H.L., 1999. Zur Deutung der Dansgaard-Oeschger Ereignisse in ultra-hochauflösenden Sedimentprofilen aus dem Europäischen Nordmeer. Institut für Geowissenschaften, Christian-Albrechts-Universität, Kiel, Kiel, Germany.	https://doi.org/10.2312/reports-ifg.1999.9	Cibicides lobatulus	Cibicides lobatulus (Walker & Jacob, 1798)	112874 (urn:lsid:marinespecies.org:taxname:112874)	112874	lsid:marinespecies.org:taxname:112874
PS2644-5	0.8	17.46	HS1	C.lob	3.31	3.31	2.3492	-0.1407	0.65	0.65	Voelker (1999)	Voelker, A.H.L., 1999. Zur Deutung der Dansgaard-Oeschger Ereignisse in ultra-hochauflösenden Sedimentprofilen aus dem Europäischen Nordmeer. Institut für Geowissenschaften, Christian-Albrechts-Universität, Kiel, Kiel, Germany.	https://doi.org/10.2312/reports-ifg.1999.9	Cibicides lobatulus	Cibicides lobatulus (Walker & Jacob, 1798)	112874 (urn:lsid:marinespecies.org:taxname:112874)	112874	lsid:marinespecies.org:taxname:112874
PS2644-5	0.8	17.46	HS1	C.lob	3.4	3.4	2.4392	-0.1407	0.81	0.81	Voelker (1999)	Voelker, A.H.L., 1999. Zur Deutung der Dansgaard-Oeschger Ereignisse in ultra-hochauflösenden Sedimentprofilen aus dem Europäischen Nordmeer. Institut für Geowissenschaften, Christian-Albrechts-Universität, Kiel, Kiel, Germany.	https://doi.org/10.2312/reports-ifg.1999.9	Cibicides lobatulus	Cibicides lobatulus (Walker & Jacob, 1798)	112874 (urn:lsid:marinespecies.org:taxname:112874)	112874	lsid:marinespecies.org:taxname:112874
PS2644-5	0.8	17.46	HS1	C.lob	3.84	3.84	2.8792	-0.1407	1.22	1.22	Voelker (1999)	Voelker, A.H.L., 1999. Zur Deutung der Dansgaard-Oeschger Ereignisse in ultra-hochauflösenden Sedimentprofilen aus dem Europäischen Nordmeer. Institut für Geowissenschaften, Christian-Albrechts-Universität, Kiel, Kiel, Germany.	https://doi.org/10.2312/reports-ifg.1999.9	Cibicides lobatulus	Cibicides lobatulus (Walker & Jacob, 1798)	112874 (urn:lsid:marinespecies.org:taxname:112874)	112874	lsid:marinespecies.org:taxname:112874
PS2644-5	0.85	17.68		C.lob	3.12	3.12	2.1612	-0.1407	0.64	0.64	Voelker (1999)	Voelker, A.H.L., 1999. Zur Deutung der Dansgaard-Oeschger Ereignisse in ultra-hochauflösenden Sedimentprofilen aus dem Europäischen Nordmeer. Institut für Geowissenschaften, Christian-Albrechts-Universität, Kiel, Kiel, Germany.	https://doi.org/10.2312/reports-ifg.1999.9	Cibicides lobatulus	Cibicides lobatulus (Walker & Jacob, 1798)	112874 (urn:lsid:marinespecies.org:taxname:112874)	112874	lsid:marinespecies.org:taxname:112874
PS2644-5	0.85	17.68		C.lob	3.14	3.14	2.1812	-0.1407	0.76	0.76	Voelker (1999)	Voelker, A.H.L., 1999. Zur Deutung der Dansgaard-Oeschger Ereignisse in ultra-hochauflösenden Sedimentprofilen aus dem Europäischen Nordmeer. Institut für Geowissenschaften, Christian-Albrechts-Universität, Kiel, Kiel, Germany.	https://doi.org/10.2312/reports-ifg.1999.9	Cibicides lobatulus	Cibicides lobatulus (Walker & Jacob, 1798)	112874 (urn:lsid:marinespecies.org:taxname:112874)	112874	lsid:marinespecies.org:taxname:112874
PS2644-5	0.85	17.68		C.lob	3.24	3.24	2.2812	-0.1407	0.93	0.93	Voelker (1999)	Voelker, A.H.L., 1999. Zur Deutung der Dansgaard-Oeschger Ereignisse in ultra-hochauflösenden Sedimentprofilen aus dem Europäischen Nordmeer. Institut für Geowissenschaften, Christian-Albrechts-Universität, Kiel, Kiel, Germany.	https://doi.org/10.2312/reports-ifg.1999.9	Cibicides lobatulus	Cibicides lobatulus (Walker & Jacob, 1798)	112874 (urn:lsid:marinespecies.org:taxname:112874)	112874	lsid:marinespecies.org:taxname:112874
PS2644-5	0.85	17.68		C.lob	3.28	3.28	2.3212	-0.1407	0.88	0.88	Voelker (1999)	Voelker, A.H.L., 1999. Zur Deutung der Dansgaard-Oeschger Ereignisse in ultra-hochauflösenden Sedimentprofilen aus dem Europäischen Nordmeer. Institut für Geowissenschaften, Christian-Albrechts-Universität, Kiel, Kiel, Germany.	https://doi.org/10.2312/reports-ifg.1999.9	Cibicides lobatulus	Cibicides lobatulus (Walker & Jacob, 1798)	112874 (urn:lsid:marinespecies.org:taxname:112874)	112874	lsid:marinespecies.org:taxname:112874
PS2644-5	0.85	17.68		C.lob	3.33	3.33	2.3712	-0.1407	0.88	0.88	Voelker (1999)	Voelker, A.H.L., 1999. Zur Deutung der Dansgaard-Oeschger Ereignisse in ultra-hochauflösenden Sedimentprofilen aus dem Europäischen Nordmeer. Institut für Geowissenschaften, Christian-Albrechts-Universität, Kiel, Kiel, Germany.	https://doi.org/10.2312/reports-ifg.1999.9	Cibicides lobatulus	Cibicides lobatulus (Walker & Jacob, 1798)	112874 (urn:lsid:marinespecies.org:taxname:112874)	112874	lsid:marinespecies.org:taxname:112874
PS2644-5	0.85	17.68		C.lob	3.41	3.41	2.4512	-0.1407	0.86	0.86	Voelker (1999)	Voelker, A.H.L., 1999. Zur Deutung der Dansgaard-Oeschger Ereignisse in ultra-hochauflösenden Sedimentprofilen aus dem Europäischen Nordmeer. Institut für Geowissenschaften, Christian-Albrechts-Universität, Kiel, Kiel, Germany.	https://doi.org/10.2312/reports-ifg.1999.9	Cibicides lobatulus	Cibicides lobatulus (Walker & Jacob, 1798)	112874 (urn:lsid:marinespecies.org:taxname:112874)	112874	lsid:marinespecies.org:taxname:112874
PS2644-5	0.85	17.68		C.lob	3.67	3.67	2.7112	-0.1407	0.88	0.88	Voelker (1999)	Voelker, A.H.L., 1999. Zur Deutung der Dansgaard-Oeschger Ereignisse in ultra-hochauflösenden Sedimentprofilen aus dem Europäischen Nordmeer. Institut für Geowissenschaften, Christian-Albrechts-Universität, Kiel, Kiel, Germany.	https://doi.org/10.2312/reports-ifg.1999.9	Cibicides lobatulus	Cibicides lobatulus (Walker & Jacob, 1798)	112874 (urn:lsid:marinespecies.org:taxname:112874)	112874	lsid:marinespecies.org:taxname:112874
PS2644-5	0.85	17.68		C.lob	3.71	3.71	2.7512	-0.1407	1.05	1.05	Voelker (1999)	Voelker, A.H.L., 1999. Zur Deutung der Dansgaard-Oeschger Ereignisse in ultra-hochauflösenden Sedimentprofilen aus dem Europäischen Nordmeer. Institut für Geowissenschaften, Christian-Albrechts-Universität, Kiel, Kiel, Germany.	https://doi.org/10.2312/reports-ifg.1999.9	Cibicides lobatulus	Cibicides lobatulus (Walker & Jacob, 1798)	112874 (urn:lsid:marinespecies.org:taxname:112874)	112874	lsid:marinespecies.org:taxname:112874
PS2644-5	0.85	17.68		C.lob	3.95	3.95	2.9912	-0.1407	1.23	1.23	Voelker (1999)	Voelker, A.H.L., 1999. Zur Deutung der Dansgaard-Oeschger Ereignisse in ultra-hochauflösenden Sedimentprofilen aus dem Europäischen Nordmeer. Institut für Geowissenschaften, Christian-Albrechts-Universität, Kiel, Kiel, Germany.	https://doi.org/10.2312/reports-ifg.1999.9	Cibicides lobatulus	Cibicides lobatulus (Walker & Jacob, 1798)	112874 (urn:lsid:marinespecies.org:taxname:112874)	112874	lsid:marinespecies.org:taxname:112874
PS2644-5	0.85	17.68		C.lob	3.96	3.96	3.0012	-0.1407	1.13	1.13	Voelker (1999)	Voelker, A.H.L., 1999. Zur Deutung der Dansgaard-Oeschger Ereignisse in ultra-hochauflösenden Sedimentprofilen aus dem Europäischen Nordmeer. Institut für Geowissenschaften, Christian-Albrechts-Universität, Kiel, Kiel, Germany.	https://doi.org/10.2312/reports-ifg.1999.9	Cibicides lobatulus	Cibicides lobatulus (Walker & Jacob, 1798)	112874 (urn:lsid:marinespecies.org:taxname:112874)	112874	lsid:marinespecies.org:taxname:112874
PS2644-5	0.85	17.68		C.lob	3.96	3.96	3.0012	-0.1407	1.29	1.29	Voelker (1999)	Voelker, A.H.L., 1999. Zur Deutung der Dansgaard-Oeschger Ereignisse in ultra-hochauflösenden Sedimentprofilen aus dem Europäischen Nordmeer. Institut für Geowissenschaften, Christian-Albrechts-Universität, Kiel, Kiel, Germany.	https://doi.org/10.2312/reports-ifg.1999.9	Cibicides lobatulus	Cibicides lobatulus (Walker & Jacob, 1798)	112874 (urn:lsid:marinespecies.org:taxname:112874)	112874	lsid:marinespecies.org:taxname:112874
PS2644-5	0.85	17.68		C.lob	3.97	3.97	3.0112	-0.1407	1.35	1.35	Voelker (1999)	Voelker, A.H.L., 1999. Zur Deutung der Dansgaard-Oeschger Ereignisse in ultra-hochauflösenden Sedimentprofilen aus dem Europäischen Nordmeer. Institut für Geowissenschaften, Christian-Albrechts-Universität, Kiel, Kiel, Germany.	https://doi.org/10.2312/reports-ifg.1999.9	Cibicides lobatulus	Cibicides lobatulus (Walker & Jacob, 1798)	112874 (urn:lsid:marinespecies.org:taxname:112874)	112874	lsid:marinespecies.org:taxname:112874
PS2644-5	0.9	17.956		C.lob	3.13	3.13	2.1728	-0.1407	0.93	0.93	Voelker (1999)	Voelker, A.H.L., 1999. Zur Deutung der Dansgaard-Oeschger Ereignisse in ultra-hochauflösenden Sedimentprofilen aus dem Europäischen Nordmeer. Institut für Geowissenschaften, Christian-Albrechts-Universität, Kiel, Kiel, Germany.	https://doi.org/10.2312/reports-ifg.1999.9	Cibicides lobatulus	Cibicides lobatulus (Walker & Jacob, 1798)	112874 (urn:lsid:marinespecies.org:taxname:112874)	112874	lsid:marinespecies.org:taxname:112874
PS2644-5	0.9	17.956		C.lob	3.13	3.13	2.1728	-0.1407	0.7	0.7	Voelker (1999)	Voelker, A.H.L., 1999. Zur Deutung der Dansgaard-Oeschger Ereignisse in ultra-hochauflösenden Sedimentprofilen aus dem Europäischen Nordmeer. Institut für Geowissenschaften, Christian-Albrechts-Universität, Kiel, Kiel, Germany.	https://doi.org/10.2312/reports-ifg.1999.9	Cibicides lobatulus	Cibicides lobatulus (Walker & Jacob, 1798)	112874 (urn:lsid:marinespecies.org:taxname:112874)	112874	lsid:marinespecies.org:taxname:112874
PS2644-5	0.9	17.956		C.lob	3.41	3.41	2.4528	-0.1407	0.83	0.83	Voelker (1999)	Voelker, A.H.L., 1999. Zur Deutung der Dansgaard-Oeschger Ereignisse in ultra-hochauflösenden Sedimentprofilen aus dem Europäischen Nordmeer. Institut für Geowissenschaften, Christian-Albrechts-Universität, Kiel, Kiel, Germany.	https://doi.org/10.2312/reports-ifg.1999.9	Cibicides lobatulus	Cibicides lobatulus (Walker & Jacob, 1798)	112874 (urn:lsid:marinespecies.org:taxname:112874)	112874	lsid:marinespecies.org:taxname:112874
PS2644-5	0.9	17.956		C.lob	3.42	3.42	2.4628	-0.1407	0.79	0.79	Voelker (1999)	Voelker, A.H.L., 1999. Zur Deutung der Dansgaard-Oeschger Ereignisse in ultra-hochauflösenden Sedimentprofilen aus dem Europäischen Nordmeer. Institut für Geowissenschaften, Christian-Albrechts-Universität, Kiel, Kiel, Germany.	https://doi.org/10.2312/reports-ifg.1999.9	Cibicides lobatulus	Cibicides lobatulus (Walker & Jacob, 1798)	112874 (urn:lsid:marinespecies.org:taxname:112874)	112874	lsid:marinespecies.org:taxname:112874
PS2644-5	0.9	17.956		C.lob	3.55	3.55	2.5928	-0.1407	0.98	0.98	Voelker (1999)	Voelker, A.H.L., 1999. Zur Deutung der Dansgaard-Oeschger Ereignisse in ultra-hochauflösenden Sedimentprofilen aus dem Europäischen Nordmeer. Institut für Geowissenschaften, Christian-Albrechts-Universität, Kiel, Kiel, Germany.	https://doi.org/10.2312/reports-ifg.1999.9	Cibicides lobatulus	Cibicides lobatulus (Walker & Jacob, 1798)	112874 (urn:lsid:marinespecies.org:taxname:112874)	112874	lsid:marinespecies.org:taxname:112874
PS2644-5	0.9	17.956		C.lob	3.79	3.79	2.8328	-0.1407	1.16	1.16	Voelker (1999)	Voelker, A.H.L., 1999. Zur Deutung der Dansgaard-Oeschger Ereignisse in ultra-hochauflösenden Sedimentprofilen aus dem Europäischen Nordmeer. Institut für Geowissenschaften, Christian-Albrechts-Universität, Kiel, Kiel, Germany.	https://doi.org/10.2312/reports-ifg.1999.9	Cibicides lobatulus	Cibicides lobatulus (Walker & Jacob, 1798)	112874 (urn:lsid:marinespecies.org:taxname:112874)	112874	lsid:marinespecies.org:taxname:112874
PS2644-5	0.9	17.956		C.lob	3.95	3.95	2.9928	-0.1407	1.37	1.37	Voelker (1999)	Voelker, A.H.L., 1999. Zur Deutung der Dansgaard-Oeschger Ereignisse in ultra-hochauflösenden Sedimentprofilen aus dem Europäischen Nordmeer. Institut für Geowissenschaften, Christian-Albrechts-Universität, Kiel, Kiel, Germany.	https://doi.org/10.2312/reports-ifg.1999.9	Cibicides lobatulus	Cibicides lobatulus (Walker & Jacob, 1798)	112874 (urn:lsid:marinespecies.org:taxname:112874)	112874	lsid:marinespecies.org:taxname:112874
PS2644-5	0.9	17.956		C.lob	3.96	3.96	3.0028	-0.1407	1.37	1.37	Voelker (1999)	Voelker, A.H.L., 1999. Zur Deutung der Dansgaard-Oeschger Ereignisse in ultra-hochauflösenden Sedimentprofilen aus dem Europäischen Nordmeer. Institut für Geowissenschaften, Christian-Albrechts-Universität, Kiel, Kiel, Germany.	https://doi.org/10.2312/reports-ifg.1999.9	Cibicides lobatulus	Cibicides lobatulus (Walker & Jacob, 1798)	112874 (urn:lsid:marinespecies.org:taxname:112874)	112874	lsid:marinespecies.org:taxname:112874
PS2644-5	0.9	17.956		C.lob	3.96	3.96	3.0028	-0.1407	1.36	1.36	Voelker (1999)	Voelker, A.H.L., 1999. Zur Deutung der Dansgaard-Oeschger Ereignisse in ultra-hochauflösenden Sedimentprofilen aus dem Europäischen Nordmeer. Institut für Geowissenschaften, Christian-Albrechts-Universität, Kiel, Kiel, Germany.	https://doi.org/10.2312/reports-ifg.1999.9	Cibicides lobatulus	Cibicides lobatulus (Walker & Jacob, 1798)	112874 (urn:lsid:marinespecies.org:taxname:112874)	112874	lsid:marinespecies.org:taxname:112874
PS2644-5	0.9	17.956		C.lob	4	4	3.0428	-0.1407	1.46	1.46	Voelker (1999)	Voelker, A.H.L., 1999. Zur Deutung der Dansgaard-Oeschger Ereignisse in ultra-hochauflösenden Sedimentprofilen aus dem Europäischen Nordmeer. Institut für Geowissenschaften, Christian-Albrechts-Universität, Kiel, Kiel, Germany.	https://doi.org/10.2312/reports-ifg.1999.9	Cibicides lobatulus	Cibicides lobatulus (Walker & Jacob, 1798)	112874 (urn:lsid:marinespecies.org:taxname:112874)	112874	lsid:marinespecies.org:taxname:112874
PS2644-5	0.9	17.956		C.lob	4.05	4.05	3.0928	-0.1407	1.33	1.33	Voelker (1999)	Voelker, A.H.L., 1999. Zur Deutung der Dansgaard-Oeschger Ereignisse in ultra-hochauflösenden Sedimentprofilen aus dem Europäischen Nordmeer. Institut für Geowissenschaften, Christian-Albrechts-Universität, Kiel, Kiel, Germany.	https://doi.org/10.2312/reports-ifg.1999.9	Cibicides lobatulus	Cibicides lobatulus (Walker & Jacob, 1798)	112874 (urn:lsid:marinespecies.org:taxname:112874)	112874	lsid:marinespecies.org:taxname:112874
PS2644-5	0.95	18.036		C.lob	3.23	3.23	2.2729	-0.1407	0.72	0.72	Voelker (1999)	Voelker, A.H.L., 1999. Zur Deutung der Dansgaard-Oeschger Ereignisse in ultra-hochauflösenden Sedimentprofilen aus dem Europäischen Nordmeer. Institut für Geowissenschaften, Christian-Albrechts-Universität, Kiel, Kiel, Germany.	https://doi.org/10.2312/reports-ifg.1999.9	Cibicides lobatulus	Cibicides lobatulus (Walker & Jacob, 1798)	112874 (urn:lsid:marinespecies.org:taxname:112874)	112874	lsid:marinespecies.org:taxname:112874
PS2644-5	0.95	18.036		C.lob	3.41	3.41	2.4529	-0.1407	0.63	0.63	Voelker (1999)	Voelker, A.H.L., 1999. Zur Deutung der Dansgaard-Oeschger Ereignisse in ultra-hochauflösenden Sedimentprofilen aus dem Europäischen Nordmeer. Institut für Geowissenschaften, Christian-Albrechts-Universität, Kiel, Kiel, Germany.	https://doi.org/10.2312/reports-ifg.1999.9	Cibicides lobatulus	Cibicides lobatulus (Walker & Jacob, 1798)	112874 (urn:lsid:marinespecies.org:taxname:112874)	112874	lsid:marinespecies.org:taxname:112874
PS2644-5	0.95	18.036		C.lob	4.15	4.15	3.1929	-0.1407	1.49	1.49	Voelker (1999)	Voelker, A.H.L., 1999. Zur Deutung der Dansgaard-Oeschger Ereignisse in ultra-hochauflösenden Sedimentprofilen aus dem Europäischen Nordmeer. Institut für Geowissenschaften, Christian-Albrechts-Universität, Kiel, Kiel, Germany.	https://doi.org/10.2312/reports-ifg.1999.9	Cibicides lobatulus	Cibicides lobatulus (Walker & Jacob, 1798)	112874 (urn:lsid:marinespecies.org:taxname:112874)	112874	lsid:marinespecies.org:taxname:112874
PS2644-5	0.98	18.084		C.lob	3.35	3.35	2.3928	-0.1407	0.81	0.81	Voelker (1999)	Voelker, A.H.L., 1999. Zur Deutung der Dansgaard-Oeschger Ereignisse in ultra-hochauflösenden Sedimentprofilen aus dem Europäischen Nordmeer. Institut für Geowissenschaften, Christian-Albrechts-Universität, Kiel, Kiel, Germany.	https://doi.org/10.2312/reports-ifg.1999.9	Cibicides lobatulus	Cibicides lobatulus (Walker & Jacob, 1798)	112874 (urn:lsid:marinespecies.org:taxname:112874)	112874	lsid:marinespecies.org:taxname:112874
PS2644-5	0.98	18.084		C.lob	3.44	3.44	2.4828	-0.1407	0.95	0.95	Voelker (1999)	Voelker, A.H.L., 1999. Zur Deutung der Dansgaard-Oeschger Ereignisse in ultra-hochauflösenden Sedimentprofilen aus dem Europäischen Nordmeer. Institut für Geowissenschaften, Christian-Albrechts-Universität, Kiel, Kiel, Germany.	https://doi.org/10.2312/reports-ifg.1999.9	Cibicides lobatulus	Cibicides lobatulus (Walker & Jacob, 1798)	112874 (urn:lsid:marinespecies.org:taxname:112874)	112874	lsid:marinespecies.org:taxname:112874
PS2644-5	1	18.1925		C.lob	3.38	3.38	2.4224	-0.1407	0.76	0.76	Voelker (1999)	Voelker, A.H.L., 1999. Zur Deutung der Dansgaard-Oeschger Ereignisse in ultra-hochauflösenden Sedimentprofilen aus dem Europäischen Nordmeer. Institut für Geowissenschaften, Christian-Albrechts-Universität, Kiel, Kiel, Germany.	https://doi.org/10.2312/reports-ifg.1999.9	Cibicides lobatulus	Cibicides lobatulus (Walker & Jacob, 1798)	112874 (urn:lsid:marinespecies.org:taxname:112874)	112874	lsid:marinespecies.org:taxname:112874
PS2644-5	1	18.1925		C.lob	4.82	4.82	3.8624	-0.1407	1.57	1.57	Voelker (1999)	Voelker, A.H.L., 1999. Zur Deutung der Dansgaard-Oeschger Ereignisse in ultra-hochauflösenden Sedimentprofilen aus dem Europäischen Nordmeer. Institut für Geowissenschaften, Christian-Albrechts-Universität, Kiel, Kiel, Germany.	https://doi.org/10.2312/reports-ifg.1999.9	Cibicides lobatulus	Cibicides lobatulus (Walker & Jacob, 1798)	112874 (urn:lsid:marinespecies.org:taxname:112874)	112874	lsid:marinespecies.org:taxname:112874
PS2644-5	1	18.1925		C.lob	4.91	4.91	3.9524	-0.1407	1.62	1.62	Voelker (1999)	Voelker, A.H.L., 1999. Zur Deutung der Dansgaard-Oeschger Ereignisse in ultra-hochauflösenden Sedimentprofilen aus dem Europäischen Nordmeer. Institut für Geowissenschaften, Christian-Albrechts-Universität, Kiel, Kiel, Germany.	https://doi.org/10.2312/reports-ifg.1999.9	Cibicides lobatulus	Cibicides lobatulus (Walker & Jacob, 1798)	112874 (urn:lsid:marinespecies.org:taxname:112874)	112874	lsid:marinespecies.org:taxname:112874
PS2644-5	1.05	18.655		C.lob	3.15	3.15	2.1813	-0.1407	0.81	0.81	Voelker (1999)	Voelker, A.H.L., 1999. Zur Deutung der Dansgaard-Oeschger Ereignisse in ultra-hochauflösenden Sedimentprofilen aus dem Europäischen Nordmeer. Institut für Geowissenschaften, Christian-Albrechts-Universität, Kiel, Kiel, Germany.	https://doi.org/10.2312/reports-ifg.1999.9	Cibicides lobatulus	Cibicides lobatulus (Walker & Jacob, 1798)	112874 (urn:lsid:marinespecies.org:taxname:112874)	112874	lsid:marinespecies.org:taxname:112874
PS2644-5	1.05	18.655		C.lob	3.25	3.25	2.2813	-0.1407	0.92	0.92	Voelker (1999)	Voelker, A.H.L., 1999. Zur Deutung der Dansgaard-Oeschger Ereignisse in ultra-hochauflösenden Sedimentprofilen aus dem Europäischen Nordmeer. Institut für Geowissenschaften, Christian-Albrechts-Universität, Kiel, Kiel, Germany.	https://doi.org/10.2312/reports-ifg.1999.9	Cibicides lobatulus	Cibicides lobatulus (Walker & Jacob, 1798)	112874 (urn:lsid:marinespecies.org:taxname:112874)	112874	lsid:marinespecies.org:taxname:112874
PS2644-5	1.05	18.655		C.lob	4.85	4.85	3.8813	-0.1407	1.58	1.58	Voelker (1999)	Voelker, A.H.L., 1999. Zur Deutung der Dansgaard-Oeschger Ereignisse in ultra-hochauflösenden Sedimentprofilen aus dem Europäischen Nordmeer. Institut für Geowissenschaften, Christian-Albrechts-Universität, Kiel, Kiel, Germany.	https://doi.org/10.2312/reports-ifg.1999.9	Cibicides lobatulus	Cibicides lobatulus (Walker & Jacob, 1798)	112874 (urn:lsid:marinespecies.org:taxname:112874)	112874	lsid:marinespecies.org:taxname:112874
PS2644-5	1.1	19.24	LGM	C.lob	3.14	3.14	2.1461	-0.1407	0.75	0.75	Voelker (1999)	Voelker, A.H.L., 1999. Zur Deutung der Dansgaard-Oeschger Ereignisse in ultra-hochauflösenden Sedimentprofilen aus dem Europäischen Nordmeer. Institut für Geowissenschaften, Christian-Albrechts-Universität, Kiel, Kiel, Germany.	https://doi.org/10.2312/reports-ifg.1999.9	Cibicides lobatulus	Cibicides lobatulus (Walker & Jacob, 1798)	112874 (urn:lsid:marinespecies.org:taxname:112874)	112874	lsid:marinespecies.org:taxname:112874
PS2644-5	1.1	19.24	LGM	C.lob	3.23	3.23	2.2361	-0.1407	0.79	0.79	Voelker (1999)	Voelker, A.H.L., 1999. Zur Deutung der Dansgaard-Oeschger Ereignisse in ultra-hochauflösenden Sedimentprofilen aus dem Europäischen Nordmeer. Institut für Geowissenschaften, Christian-Albrechts-Universität, Kiel, Kiel, Germany.	https://doi.org/10.2312/reports-ifg.1999.9	Cibicides lobatulus	Cibicides lobatulus (Walker & Jacob, 1798)	112874 (urn:lsid:marinespecies.org:taxname:112874)	112874	lsid:marinespecies.org:taxname:112874
PS2644-5	1.1	19.24	LGM	C.lob	3.46	3.46	2.4661	-0.1407	0.97	0.97	Voelker (1999)	Voelker, A.H.L., 1999. Zur Deutung der Dansgaard-Oeschger Ereignisse in ultra-hochauflösenden Sedimentprofilen aus dem Europäischen Nordmeer. Institut für Geowissenschaften, Christian-Albrechts-Universität, Kiel, Kiel, Germany.	https://doi.org/10.2312/reports-ifg.1999.9	Cibicides lobatulus	Cibicides lobatulus (Walker & Jacob, 1798)	112874 (urn:lsid:marinespecies.org:taxname:112874)	112874	lsid:marinespecies.org:taxname:112874
PS2644-5	1.1	19.24	LGM	C.lob	3.54	3.54	2.5461	-0.1407	1.06	1.06	Voelker (1999)	Voelker, A.H.L., 1999. Zur Deutung der Dansgaard-Oeschger Ereignisse in ultra-hochauflösenden Sedimentprofilen aus dem Europäischen Nordmeer. Institut für Geowissenschaften, Christian-Albrechts-Universität, Kiel, Kiel, Germany.	https://doi.org/10.2312/reports-ifg.1999.9	Cibicides lobatulus	Cibicides lobatulus (Walker & Jacob, 1798)	112874 (urn:lsid:marinespecies.org:taxname:112874)	112874	lsid:marinespecies.org:taxname:112874
PS2644-5	1.1	19.24	LGM	C.lob	4.06	4.06	3.0661	-0.1407	1.25	1.25	Voelker (1999)	Voelker, A.H.L., 1999. Zur Deutung der Dansgaard-Oeschger Ereignisse in ultra-hochauflösenden Sedimentprofilen aus dem Europäischen Nordmeer. Institut für Geowissenschaften, Christian-Albrechts-Universität, Kiel, Kiel, Germany.	https://doi.org/10.2312/reports-ifg.1999.9	Cibicides lobatulus	Cibicides lobatulus (Walker & Jacob, 1798)	112874 (urn:lsid:marinespecies.org:taxname:112874)	112874	lsid:marinespecies.org:taxname:112874
PS2644-5	1.1	19.24	LGM	C.lob	4.76	4.76	3.7661	-0.1407	1.65	1.65	Voelker (1999)	Voelker, A.H.L., 1999. Zur Deutung der Dansgaard-Oeschger Ereignisse in ultra-hochauflösenden Sedimentprofilen aus dem Europäischen Nordmeer. Institut für Geowissenschaften, Christian-Albrechts-Universität, Kiel, Kiel, Germany.	https://doi.org/10.2312/reports-ifg.1999.9	Cibicides lobatulus	Cibicides lobatulus (Walker & Jacob, 1798)	112874 (urn:lsid:marinespecies.org:taxname:112874)	112874	lsid:marinespecies.org:taxname:112874
PS2644-5	1.15	20.1233	LGM	C.lob	3.54	3.54	2.5023	-0.1407	1.4	1.4	Voelker (1999)	Voelker, A.H.L., 1999. Zur Deutung der Dansgaard-Oeschger Ereignisse in ultra-hochauflösenden Sedimentprofilen aus dem Europäischen Nordmeer. Institut für Geowissenschaften, Christian-Albrechts-Universität, Kiel, Kiel, Germany.	https://doi.org/10.2312/reports-ifg.1999.9	Cibicides lobatulus	Cibicides lobatulus (Walker & Jacob, 1798)	112874 (urn:lsid:marinespecies.org:taxname:112874)	112874	lsid:marinespecies.org:taxname:112874
PS2644-5	1.15	20.1233	LGM	C.lob	4.49	4.49	3.4523	-0.1407	1.44	1.44	Voelker (1999)	Voelker, A.H.L., 1999. Zur Deutung der Dansgaard-Oeschger Ereignisse in ultra-hochauflösenden Sedimentprofilen aus dem Europäischen Nordmeer. Institut für Geowissenschaften, Christian-Albrechts-Universität, Kiel, Kiel, Germany.	https://doi.org/10.2312/reports-ifg.1999.9	Cibicides lobatulus	Cibicides lobatulus (Walker & Jacob, 1798)	112874 (urn:lsid:marinespecies.org:taxname:112874)	112874	lsid:marinespecies.org:taxname:112874
PS2644-5	1.15	20.1233	LGM	C.lob	4.91	4.91	3.8723	-0.1407	1.69	1.69	Voelker (1999)	Voelker, A.H.L., 1999. Zur Deutung der Dansgaard-Oeschger Ereignisse in ultra-hochauflösenden Sedimentprofilen aus dem Europäischen Nordmeer. Institut für Geowissenschaften, Christian-Albrechts-Universität, Kiel, Kiel, Germany.	https://doi.org/10.2312/reports-ifg.1999.9	Cibicides lobatulus	Cibicides lobatulus (Walker & Jacob, 1798)	112874 (urn:lsid:marinespecies.org:taxname:112874)	112874	lsid:marinespecies.org:taxname:112874
PS2644-5	1.2	21.0657	LGM	C.lob	3.83	3.83	2.783	-0.1407	1.32	1.32	Voelker (1999)	Voelker, A.H.L., 1999. Zur Deutung der Dansgaard-Oeschger Ereignisse in ultra-hochauflösenden Sedimentprofilen aus dem Europäischen Nordmeer. Institut für Geowissenschaften, Christian-Albrechts-Universität, Kiel, Kiel, Germany.	https://doi.org/10.2312/reports-ifg.1999.9	Cibicides lobatulus	Cibicides lobatulus (Walker & Jacob, 1798)	112874 (urn:lsid:marinespecies.org:taxname:112874)	112874	lsid:marinespecies.org:taxname:112874
PS2644-5	1.2	21.0657	LGM	C.lob	4.66	4.66	3.613	-0.1407	1.72	1.72	Voelker (1999)	Voelker, A.H.L., 1999. Zur Deutung der Dansgaard-Oeschger Ereignisse in ultra-hochauflösenden Sedimentprofilen aus dem Europäischen Nordmeer. Institut für Geowissenschaften, Christian-Albrechts-Universität, Kiel, Kiel, Germany.	https://doi.org/10.2312/reports-ifg.1999.9	Cibicides lobatulus	Cibicides lobatulus (Walker & Jacob, 1798)	112874 (urn:lsid:marinespecies.org:taxname:112874)	112874	lsid:marinespecies.org:taxname:112874
PS2644-5	1.2	21.0657	LGM	C.lob	4.69	4.69	3.643	-0.1407	1.53	1.53	Voelker (1999)	Voelker, A.H.L., 1999. Zur Deutung der Dansgaard-Oeschger Ereignisse in ultra-hochauflösenden Sedimentprofilen aus dem Europäischen Nordmeer. Institut für Geowissenschaften, Christian-Albrechts-Universität, Kiel, Kiel, Germany.	https://doi.org/10.2312/reports-ifg.1999.9	Cibicides lobatulus	Cibicides lobatulus (Walker & Jacob, 1798)	112874 (urn:lsid:marinespecies.org:taxname:112874)	112874	lsid:marinespecies.org:taxname:112874
PS2644-5	1.2	21.0657	LGM	C.lob	4.79	4.79	3.743	-0.1407	1.57	1.57	Voelker (1999)	Voelker, A.H.L., 1999. Zur Deutung der Dansgaard-Oeschger Ereignisse in ultra-hochauflösenden Sedimentprofilen aus dem Europäischen Nordmeer. Institut für Geowissenschaften, Christian-Albrechts-Universität, Kiel, Kiel, Germany.	https://doi.org/10.2312/reports-ifg.1999.9	Cibicides lobatulus	Cibicides lobatulus (Walker & Jacob, 1798)	112874 (urn:lsid:marinespecies.org:taxname:112874)	112874	lsid:marinespecies.org:taxname:112874
PS2644-5	1.2	21.0657	LGM	C.lob	4.84	4.84	3.793	-0.1407	1.66	1.66	Voelker (1999)	Voelker, A.H.L., 1999. Zur Deutung der Dansgaard-Oeschger Ereignisse in ultra-hochauflösenden Sedimentprofilen aus dem Europäischen Nordmeer. Institut für Geowissenschaften, Christian-Albrechts-Universität, Kiel, Kiel, Germany.	https://doi.org/10.2312/reports-ifg.1999.9	Cibicides lobatulus	Cibicides lobatulus (Walker & Jacob, 1798)	112874 (urn:lsid:marinespecies.org:taxname:112874)	112874	lsid:marinespecies.org:taxname:112874
PS2644-5	1.2	21.0657	LGM	C.lob	4.89	4.89	3.843	-0.1407	1.61	1.61	Voelker (1999)	Voelker, A.H.L., 1999. Zur Deutung der Dansgaard-Oeschger Ereignisse in ultra-hochauflösenden Sedimentprofilen aus dem Europäischen Nordmeer. Institut für Geowissenschaften, Christian-Albrechts-Universität, Kiel, Kiel, Germany.	https://doi.org/10.2312/reports-ifg.1999.9	Cibicides lobatulus	Cibicides lobatulus (Walker & Jacob, 1798)	112874 (urn:lsid:marinespecies.org:taxname:112874)	112874	lsid:marinespecies.org:taxname:112874
PS2644-5	1.25	22.616	LGM	C.lob	3.95	3.95	2.9154	-0.1407	1.33	1.33	Voelker (1999)	Voelker, A.H.L., 1999. Zur Deutung der Dansgaard-Oeschger Ereignisse in ultra-hochauflösenden Sedimentprofilen aus dem Europäischen Nordmeer. Institut für Geowissenschaften, Christian-Albrechts-Universität, Kiel, Kiel, Germany.	https://doi.org/10.2312/reports-ifg.1999.9	Cibicides lobatulus	Cibicides lobatulus (Walker & Jacob, 1798)	112874 (urn:lsid:marinespecies.org:taxname:112874)	112874	lsid:marinespecies.org:taxname:112874
PS2644-5	1.25	22.616	LGM	C.lob	3.97	3.97	2.9354	-0.1407	1.35	1.35	Voelker (1999)	Voelker, A.H.L., 1999. Zur Deutung der Dansgaard-Oeschger Ereignisse in ultra-hochauflösenden Sedimentprofilen aus dem Europäischen Nordmeer. Institut für Geowissenschaften, Christian-Albrechts-Universität, Kiel, Kiel, Germany.	https://doi.org/10.2312/reports-ifg.1999.9	Cibicides lobatulus	Cibicides lobatulus (Walker & Jacob, 1798)	112874 (urn:lsid:marinespecies.org:taxname:112874)	112874	lsid:marinespecies.org:taxname:112874
PS2644-5	1.25	22.616	LGM	C.lob	3.98	3.98	2.9454	-0.1407	1.59	1.59	Voelker (1999)	Voelker, A.H.L., 1999. Zur Deutung der Dansgaard-Oeschger Ereignisse in ultra-hochauflösenden Sedimentprofilen aus dem Europäischen Nordmeer. Institut für Geowissenschaften, Christian-Albrechts-Universität, Kiel, Kiel, Germany.	https://doi.org/10.2312/reports-ifg.1999.9	Cibicides lobatulus	Cibicides lobatulus (Walker & Jacob, 1798)	112874 (urn:lsid:marinespecies.org:taxname:112874)	112874	lsid:marinespecies.org:taxname:112874
PS2644-5	1.25	22.616	LGM	C.lob	4.04	4.04	3.0054	-0.1407	1.33	1.33	Voelker (1999)	Voelker, A.H.L., 1999. Zur Deutung der Dansgaard-Oeschger Ereignisse in ultra-hochauflösenden Sedimentprofilen aus dem Europäischen Nordmeer. Institut für Geowissenschaften, Christian-Albrechts-Universität, Kiel, Kiel, Germany.	https://doi.org/10.2312/reports-ifg.1999.9	Cibicides lobatulus	Cibicides lobatulus (Walker & Jacob, 1798)	112874 (urn:lsid:marinespecies.org:taxname:112874)	112874	lsid:marinespecies.org:taxname:112874
PS2644-5	1.25	22.616	LGM	C.lob	4.04	4.04	3.0054	-0.1407	1.41	1.41	Voelker (1999)	Voelker, A.H.L., 1999. Zur Deutung der Dansgaard-Oeschger Ereignisse in ultra-hochauflösenden Sedimentprofilen aus dem Europäischen Nordmeer. Institut für Geowissenschaften, Christian-Albrechts-Universität, Kiel, Kiel, Germany.	https://doi.org/10.2312/reports-ifg.1999.9	Cibicides lobatulus	Cibicides lobatulus (Walker & Jacob, 1798)	112874 (urn:lsid:marinespecies.org:taxname:112874)	112874	lsid:marinespecies.org:taxname:112874
PS2644-5	1.25	22.616	LGM	C.lob	4.05	4.05	3.0154	-0.1407	1.16	1.16	Voelker (1999)	Voelker, A.H.L., 1999. Zur Deutung der Dansgaard-Oeschger Ereignisse in ultra-hochauflösenden Sedimentprofilen aus dem Europäischen Nordmeer. Institut für Geowissenschaften, Christian-Albrechts-Universität, Kiel, Kiel, Germany.	https://doi.org/10.2312/reports-ifg.1999.9	Cibicides lobatulus	Cibicides lobatulus (Walker & Jacob, 1798)	112874 (urn:lsid:marinespecies.org:taxname:112874)	112874	lsid:marinespecies.org:taxname:112874
PS2644-5	1.25	22.616	LGM	C.lob	4.1	4.1	3.0654	-0.1407	1.53	1.53	Voelker (1999)	Voelker, A.H.L., 1999. Zur Deutung der Dansgaard-Oeschger Ereignisse in ultra-hochauflösenden Sedimentprofilen aus dem Europäischen Nordmeer. Institut für Geowissenschaften, Christian-Albrechts-Universität, Kiel, Kiel, Germany.	https://doi.org/10.2312/reports-ifg.1999.9	Cibicides lobatulus	Cibicides lobatulus (Walker & Jacob, 1798)	112874 (urn:lsid:marinespecies.org:taxname:112874)	112874	lsid:marinespecies.org:taxname:112874
PS2644-5	1.25	22.616	LGM	C.lob	4.18	4.18	3.1454	-0.1407	1.42	1.42	Voelker (1999)	Voelker, A.H.L., 1999. Zur Deutung der Dansgaard-Oeschger Ereignisse in ultra-hochauflösenden Sedimentprofilen aus dem Europäischen Nordmeer. Institut für Geowissenschaften, Christian-Albrechts-Universität, Kiel, Kiel, Germany.	https://doi.org/10.2312/reports-ifg.1999.9	Cibicides lobatulus	Cibicides lobatulus (Walker & Jacob, 1798)	112874 (urn:lsid:marinespecies.org:taxname:112874)	112874	lsid:marinespecies.org:taxname:112874
PS2644-5	1.25	22.616	LGM	C.lob	4.19	4.19	3.1554	-0.1407	1.45	1.45	Voelker (1999)	Voelker, A.H.L., 1999. Zur Deutung der Dansgaard-Oeschger Ereignisse in ultra-hochauflösenden Sedimentprofilen aus dem Europäischen Nordmeer. Institut für Geowissenschaften, Christian-Albrechts-Universität, Kiel, Kiel, Germany.	https://doi.org/10.2312/reports-ifg.1999.9	Cibicides lobatulus	Cibicides lobatulus (Walker & Jacob, 1798)	112874 (urn:lsid:marinespecies.org:taxname:112874)	112874	lsid:marinespecies.org:taxname:112874
PS2644-5	1.25	22.616	LGM	C.lob	4.27	4.27	3.2354	-0.1407	1.49	1.49	Voelker (1999)	Voelker, A.H.L., 1999. Zur Deutung der Dansgaard-Oeschger Ereignisse in ultra-hochauflösenden Sedimentprofilen aus dem Europäischen Nordmeer. Institut für Geowissenschaften, Christian-Albrechts-Universität, Kiel, Kiel, Germany.	https://doi.org/10.2312/reports-ifg.1999.9	Cibicides lobatulus	Cibicides lobatulus (Walker & Jacob, 1798)	112874 (urn:lsid:marinespecies.org:taxname:112874)	112874	lsid:marinespecies.org:taxname:112874
PS2644-5	1.25	22.616	LGM	C.lob	4.34	4.34	3.3054	-0.1407	1.36	1.36	Voelker (1999)	Voelker, A.H.L., 1999. Zur Deutung der Dansgaard-Oeschger Ereignisse in ultra-hochauflösenden Sedimentprofilen aus dem Europäischen Nordmeer. Institut für Geowissenschaften, Christian-Albrechts-Universität, Kiel, Kiel, Germany.	https://doi.org/10.2312/reports-ifg.1999.9	Cibicides lobatulus	Cibicides lobatulus (Walker & Jacob, 1798)	112874 (urn:lsid:marinespecies.org:taxname:112874)	112874	lsid:marinespecies.org:taxname:112874
PS2644-5	1.25	22.616	LGM	C.lob	4.39	4.39	3.3554	-0.1407	1.4	1.4	Voelker (1999)	Voelker, A.H.L., 1999. Zur Deutung der Dansgaard-Oeschger Ereignisse in ultra-hochauflösenden Sedimentprofilen aus dem Europäischen Nordmeer. Institut für Geowissenschaften, Christian-Albrechts-Universität, Kiel, Kiel, Germany.	https://doi.org/10.2312/reports-ifg.1999.9	Cibicides lobatulus	Cibicides lobatulus (Walker & Jacob, 1798)	112874 (urn:lsid:marinespecies.org:taxname:112874)	112874	lsid:marinespecies.org:taxname:112874
PS2644-5	1.25	22.616	LGM	C.lob	4.58	4.58	3.5454	-0.1407	1.37	1.37	Voelker (1999)	Voelker, A.H.L., 1999. Zur Deutung der Dansgaard-Oeschger Ereignisse in ultra-hochauflösenden Sedimentprofilen aus dem Europäischen Nordmeer. Institut für Geowissenschaften, Christian-Albrechts-Universität, Kiel, Kiel, Germany.	https://doi.org/10.2312/reports-ifg.1999.9	Cibicides lobatulus	Cibicides lobatulus (Walker & Jacob, 1798)	112874 (urn:lsid:marinespecies.org:taxname:112874)	112874	lsid:marinespecies.org:taxname:112874
PS2644-5	1.25	22.616	LGM	C.lob	4.61	4.61	3.5754	-0.1407	1.61	1.61	Voelker (1999)	Voelker, A.H.L., 1999. Zur Deutung der Dansgaard-Oeschger Ereignisse in ultra-hochauflösenden Sedimentprofilen aus dem Europäischen Nordmeer. Institut für Geowissenschaften, Christian-Albrechts-Universität, Kiel, Kiel, Germany.	https://doi.org/10.2312/reports-ifg.1999.9	Cibicides lobatulus	Cibicides lobatulus (Walker & Jacob, 1798)	112874 (urn:lsid:marinespecies.org:taxname:112874)	112874	lsid:marinespecies.org:taxname:112874
PS2644-5	0.6	15.7733	HS1	C.pachy	3.99	3.99	3.1048	-0.1407	1.12	1.12	Voelker (1999)	Voelker, A.H.L., 1999. Zur Deutung der Dansgaard-Oeschger Ereignisse in ultra-hochauflösenden Sedimentprofilen aus dem Europäischen Nordmeer. Institut für Geowissenschaften, Christian-Albrechts-Universität, Kiel, Kiel, Germany.	https://doi.org/10.2312/reports-ifg.1999.9	Cibicidoides pachyderma	Cibicidoides pachyderma (Rzehak, 1886)	112884 (urn:lsid:marinespecies.org:taxname:112884)	112884	lsid:marinespecies.org:taxname:112884
PS2644-5	0.65	16.04	HS1	C.pachy	3.03	3.03	2.1117	-0.1407	0.44	0.44	Voelker (1999)	Voelker, A.H.L., 1999. Zur Deutung der Dansgaard-Oeschger Ereignisse in ultra-hochauflösenden Sedimentprofilen aus dem Europäischen Nordmeer. Institut für Geowissenschaften, Christian-Albrechts-Universität, Kiel, Kiel, Germany.	https://doi.org/10.2312/reports-ifg.1999.9	Cibicidoides pachyderma	Cibicidoides pachyderma (Rzehak, 1886)	112884 (urn:lsid:marinespecies.org:taxname:112884)	112884	lsid:marinespecies.org:taxname:112884
PS2644-5	0.7	16.648	HS1	C.pachy	3.18	3.18	2.2139	-0.1407	0.52	0.52	Voelker (1999)	Voelker, A.H.L., 1999. Zur Deutung der Dansgaard-Oeschger Ereignisse in ultra-hochauflösenden Sedimentprofilen aus dem Europäischen Nordmeer. Institut für Geowissenschaften, Christian-Albrechts-Universität, Kiel, Kiel, Germany.	https://doi.org/10.2312/reports-ifg.1999.9	Cibicidoides pachyderma	Cibicidoides pachyderma (Rzehak, 1886)	112884 (urn:lsid:marinespecies.org:taxname:112884)	112884	lsid:marinespecies.org:taxname:112884
PS2644-5	0.7	16.648	HS1	C.pachy	3.33	3.33	2.3639	-0.1407	0.72	0.72	Voelker (1999)	Voelker, A.H.L., 1999. Zur Deutung der Dansgaard-Oeschger Ereignisse in ultra-hochauflösenden Sedimentprofilen aus dem Europäischen Nordmeer. Institut für Geowissenschaften, Christian-Albrechts-Universität, Kiel, Kiel, Germany.	https://doi.org/10.2312/reports-ifg.1999.9	Cibicidoides pachyderma	Cibicidoides pachyderma (Rzehak, 1886)	112884 (urn:lsid:marinespecies.org:taxname:112884)	112884	lsid:marinespecies.org:taxname:112884
PS2644-5	0.7	16.648	HS1	C.pachy	3.91	3.91	2.9439	-0.1407	1.43	1.43	Voelker (1999)	Voelker, A.H.L., 1999. Zur Deutung der Dansgaard-Oeschger Ereignisse in ultra-hochauflösenden Sedimentprofilen aus dem Europäischen Nordmeer. Institut für Geowissenschaften, Christian-Albrechts-Universität, Kiel, Kiel, Germany.	https://doi.org/10.2312/reports-ifg.1999.9	Cibicidoides pachyderma	Cibicidoides pachyderma (Rzehak, 1886)	112884 (urn:lsid:marinespecies.org:taxname:112884)	112884	lsid:marinespecies.org:taxname:112884
PS2644-5	0.7	16.648	HS1	C.pachy	4.16	4.16	3.1939	-0.1407	1.56	1.56	Voelker (1999)	Voelker, A.H.L., 1999. Zur Deutung der Dansgaard-Oeschger Ereignisse in ultra-hochauflösenden Sedimentprofilen aus dem Europäischen Nordmeer. Institut für Geowissenschaften, Christian-Albrechts-Universität, Kiel, Kiel, Germany.	https://doi.org/10.2312/reports-ifg.1999.9	Cibicidoides pachyderma	Cibicidoides pachyderma (Rzehak, 1886)	112884 (urn:lsid:marinespecies.org:taxname:112884)	112884	lsid:marinespecies.org:taxname:112884
PS2644-5	0.75	17.2767	HS1	C.pachy	3.02	3.02	2.0573	-0.1407	0.72	0.72	Voelker (1999)	Voelker, A.H.L., 1999. Zur Deutung der Dansgaard-Oeschger Ereignisse in ultra-hochauflösenden Sedimentprofilen aus dem Europäischen Nordmeer. Institut für Geowissenschaften, Christian-Albrechts-Universität, Kiel, Kiel, Germany.	https://doi.org/10.2312/reports-ifg.1999.9	Cibicidoides pachyderma	Cibicidoides pachyderma (Rzehak, 1886)	112884 (urn:lsid:marinespecies.org:taxname:112884)	112884	lsid:marinespecies.org:taxname:112884
PS2644-5	0.75	17.2767	HS1	C.pachy	3.08	3.08	2.1173	-0.1407	0.79	0.79	Voelker (1999)	Voelker, A.H.L., 1999. Zur Deutung der Dansgaard-Oeschger Ereignisse in ultra-hochauflösenden Sedimentprofilen aus dem Europäischen Nordmeer. Institut für Geowissenschaften, Christian-Albrechts-Universität, Kiel, Kiel, Germany.	https://doi.org/10.2312/reports-ifg.1999.9	Cibicidoides pachyderma	Cibicidoides pachyderma (Rzehak, 1886)	112884 (urn:lsid:marinespecies.org:taxname:112884)	112884	lsid:marinespecies.org:taxname:112884
PS2644-5	0.75	17.2767	HS1	C.pachy	3.35	3.35	2.3873	-0.1407	0.75	0.75	Voelker (1999)	Voelker, A.H.L., 1999. Zur Deutung der Dansgaard-Oeschger Ereignisse in ultra-hochauflösenden Sedimentprofilen aus dem Europäischen Nordmeer. Institut für Geowissenschaften, Christian-Albrechts-Universität, Kiel, Kiel, Germany.	https://doi.org/10.2312/reports-ifg.1999.9	Cibicidoides pachyderma	Cibicidoides pachyderma (Rzehak, 1886)	112884 (urn:lsid:marinespecies.org:taxname:112884)	112884	lsid:marinespecies.org:taxname:112884
PS2644-5	0.75	17.2767	HS1	C.pachy	3.38	3.38	2.4173	-0.1407	0.63	0.63	Voelker (1999)	Voelker, A.H.L., 1999. Zur Deutung der Dansgaard-Oeschger Ereignisse in ultra-hochauflösenden Sedimentprofilen aus dem Europäischen Nordmeer. Institut für Geowissenschaften, Christian-Albrechts-Universität, Kiel, Kiel, Germany.	https://doi.org/10.2312/reports-ifg.1999.9	Cibicidoides pachyderma	Cibicidoides pachyderma (Rzehak, 1886)	112884 (urn:lsid:marinespecies.org:taxname:112884)	112884	lsid:marinespecies.org:taxname:112884
PS2644-5	0.75	17.2767	HS1	C.pachy	3.9	3.9	2.9373	-0.1407	1.28	1.28	Voelker (1999)	Voelker, A.H.L., 1999. Zur Deutung der Dansgaard-Oeschger Ereignisse in ultra-hochauflösenden Sedimentprofilen aus dem Europäischen Nordmeer. Institut für Geowissenschaften, Christian-Albrechts-Universität, Kiel, Kiel, Germany.	https://doi.org/10.2312/reports-ifg.1999.9	Cibicidoides pachyderma	Cibicidoides pachyderma (Rzehak, 1886)	112884 (urn:lsid:marinespecies.org:taxname:112884)	112884	lsid:marinespecies.org:taxname:112884
PS2644-5	0.8	17.46	HS1	C.pachy	3.16	3.16	2.1992	-0.1407	0.29	0.29	Voelker (1999)	Voelker, A.H.L., 1999. Zur Deutung der Dansgaard-Oeschger Ereignisse in ultra-hochauflösenden Sedimentprofilen aus dem Europäischen Nordmeer. Institut für Geowissenschaften, Christian-Albrechts-Universität, Kiel, Kiel, Germany.	https://doi.org/10.2312/reports-ifg.1999.9	Cibicidoides pachyderma	Cibicidoides pachyderma (Rzehak, 1886)	112884 (urn:lsid:marinespecies.org:taxname:112884)	112884	lsid:marinespecies.org:taxname:112884
PS2644-5	0.8	17.46	HS1	C.pachy	3.57	3.57	2.6092	-0.1407	0.61	0.61	Voelker (1999)	Voelker, A.H.L., 1999. Zur Deutung der Dansgaard-Oeschger Ereignisse in ultra-hochauflösenden Sedimentprofilen aus dem Europäischen Nordmeer. Institut für Geowissenschaften, Christian-Albrechts-Universität, Kiel, Kiel, Germany.	https://doi.org/10.2312/reports-ifg.1999.9	Cibicidoides pachyderma	Cibicidoides pachyderma (Rzehak, 1886)	112884 (urn:lsid:marinespecies.org:taxname:112884)	112884	lsid:marinespecies.org:taxname:112884
PS2644-5	0.85	17.68		C.pachy	3.39	3.39	2.4312	-0.1407	0.89	0.89	Voelker (1999)	Voelker, A.H.L., 1999. Zur Deutung der Dansgaard-Oeschger Ereignisse in ultra-hochauflösenden Sedimentprofilen aus dem Europäischen Nordmeer. Institut für Geowissenschaften, Christian-Albrechts-Universität, Kiel, Kiel, Germany.	https://doi.org/10.2312/reports-ifg.1999.9	Cibicidoides pachyderma	Cibicidoides pachyderma (Rzehak, 1886)	112884 (urn:lsid:marinespecies.org:taxname:112884)	112884	lsid:marinespecies.org:taxname:112884
PS2644-5	0.85	17.68		C.pachy	3.44	3.44	2.4812	-0.1407	0.54	0.54	Voelker (1999)	Voelker, A.H.L., 1999. Zur Deutung der Dansgaard-Oeschger Ereignisse in ultra-hochauflösenden Sedimentprofilen aus dem Europäischen Nordmeer. Institut für Geowissenschaften, Christian-Albrechts-Universität, Kiel, Kiel, Germany.	https://doi.org/10.2312/reports-ifg.1999.9	Cibicidoides pachyderma	Cibicidoides pachyderma (Rzehak, 1886)	112884 (urn:lsid:marinespecies.org:taxname:112884)	112884	lsid:marinespecies.org:taxname:112884
PS2644-5	0.85	17.68		C.pachy	3.54	3.54	2.5812	-0.1407	0.59	0.59	Voelker (1999)	Voelker, A.H.L., 1999. Zur Deutung der Dansgaard-Oeschger Ereignisse in ultra-hochauflösenden Sedimentprofilen aus dem Europäischen Nordmeer. Institut für Geowissenschaften, Christian-Albrechts-Universität, Kiel, Kiel, Germany.	https://doi.org/10.2312/reports-ifg.1999.9	Cibicidoides pachyderma	Cibicidoides pachyderma (Rzehak, 1886)	112884 (urn:lsid:marinespecies.org:taxname:112884)	112884	lsid:marinespecies.org:taxname:112884
PS2644-5	0.85	17.68		C.pachy	3.63	3.63	2.6712	-0.1407	0.98	0.98	Voelker (1999)	Voelker, A.H.L., 1999. Zur Deutung der Dansgaard-Oeschger Ereignisse in ultra-hochauflösenden Sedimentprofilen aus dem Europäischen Nordmeer. Institut für Geowissenschaften, Christian-Albrechts-Universität, Kiel, Kiel, Germany.	https://doi.org/10.2312/reports-ifg.1999.9	Cibicidoides pachyderma	Cibicidoides pachyderma (Rzehak, 1886)	112884 (urn:lsid:marinespecies.org:taxname:112884)	112884	lsid:marinespecies.org:taxname:112884
PS2644-5	0.9	17.956		C.pachy	3.29	3.29	2.3328	-0.1407	0.4	0.4	Voelker (1999)	Voelker, A.H.L., 1999. Zur Deutung der Dansgaard-Oeschger Ereignisse in ultra-hochauflösenden Sedimentprofilen aus dem Europäischen Nordmeer. Institut für Geowissenschaften, Christian-Albrechts-Universität, Kiel, Kiel, Germany.	https://doi.org/10.2312/reports-ifg.1999.9	Cibicidoides pachyderma	Cibicidoides pachyderma (Rzehak, 1886)	112884 (urn:lsid:marinespecies.org:taxname:112884)	112884	lsid:marinespecies.org:taxname:112884
PS2644-5	0.9	17.956		C.pachy	3.41	3.41	2.4528	-0.1407	1	1	Voelker (1999)	Voelker, A.H.L., 1999. Zur Deutung der Dansgaard-Oeschger Ereignisse in ultra-hochauflösenden Sedimentprofilen aus dem Europäischen Nordmeer. Institut für Geowissenschaften, Christian-Albrechts-Universität, Kiel, Kiel, Germany.	https://doi.org/10.2312/reports-ifg.1999.9	Cibicidoides pachyderma	Cibicidoides pachyderma (Rzehak, 1886)	112884 (urn:lsid:marinespecies.org:taxname:112884)	112884	lsid:marinespecies.org:taxname:112884
PS2644-5	0.9	17.956		C.pachy	3.44	3.44	2.4828	-0.1407	0.88	0.88	Voelker (1999)	Voelker, A.H.L., 1999. Zur Deutung der Dansgaard-Oeschger Ereignisse in ultra-hochauflösenden Sedimentprofilen aus dem Europäischen Nordmeer. Institut für Geowissenschaften, Christian-Albrechts-Universität, Kiel, Kiel, Germany.	https://doi.org/10.2312/reports-ifg.1999.9	Cibicidoides pachyderma	Cibicidoides pachyderma (Rzehak, 1886)	112884 (urn:lsid:marinespecies.org:taxname:112884)	112884	lsid:marinespecies.org:taxname:112884
PS2644-5	0.9	17.956		C.pachy	3.48	3.48	2.5228	-0.1407	0.93	0.93	Voelker (1999)	Voelker, A.H.L., 1999. Zur Deutung der Dansgaard-Oeschger Ereignisse in ultra-hochauflösenden Sedimentprofilen aus dem Europäischen Nordmeer. Institut für Geowissenschaften, Christian-Albrechts-Universität, Kiel, Kiel, Germany.	https://doi.org/10.2312/reports-ifg.1999.9	Cibicidoides pachyderma	Cibicidoides pachyderma (Rzehak, 1886)	112884 (urn:lsid:marinespecies.org:taxname:112884)	112884	lsid:marinespecies.org:taxname:112884
PS2644-5	0.9	17.956		C.pachy	3.73	3.73	2.7728	-0.1407	1.24	1.24	Voelker (1999)	Voelker, A.H.L., 1999. Zur Deutung der Dansgaard-Oeschger Ereignisse in ultra-hochauflösenden Sedimentprofilen aus dem Europäischen Nordmeer. Institut für Geowissenschaften, Christian-Albrechts-Universität, Kiel, Kiel, Germany.	https://doi.org/10.2312/reports-ifg.1999.9	Cibicidoides pachyderma	Cibicidoides pachyderma (Rzehak, 1886)	112884 (urn:lsid:marinespecies.org:taxname:112884)	112884	lsid:marinespecies.org:taxname:112884
PS2644-5	0.95	18.036		C.pachy	4.01	4.01	3.0529	-0.1407	1.46	1.46	Voelker (1999)	Voelker, A.H.L., 1999. Zur Deutung der Dansgaard-Oeschger Ereignisse in ultra-hochauflösenden Sedimentprofilen aus dem Europäischen Nordmeer. Institut für Geowissenschaften, Christian-Albrechts-Universität, Kiel, Kiel, Germany.	https://doi.org/10.2312/reports-ifg.1999.9	Cibicidoides pachyderma	Cibicidoides pachyderma (Rzehak, 1886)	112884 (urn:lsid:marinespecies.org:taxname:112884)	112884	lsid:marinespecies.org:taxname:112884
PS2644-5	0.95	18.036		C.pachy	4.01	4.01	3.0529	-0.1407	1.34	1.34	Voelker (1999)	Voelker, A.H.L., 1999. Zur Deutung der Dansgaard-Oeschger Ereignisse in ultra-hochauflösenden Sedimentprofilen aus dem Europäischen Nordmeer. Institut für Geowissenschaften, Christian-Albrechts-Universität, Kiel, Kiel, Germany.	https://doi.org/10.2312/reports-ifg.1999.9	Cibicidoides pachyderma	Cibicidoides pachyderma (Rzehak, 1886)	112884 (urn:lsid:marinespecies.org:taxname:112884)	112884	lsid:marinespecies.org:taxname:112884
PS2644-5	1	18.1925		C.pachy	3.43	3.43	2.4724	-0.1407	0.65	0.65	Voelker (1999)	Voelker, A.H.L., 1999. Zur Deutung der Dansgaard-Oeschger Ereignisse in ultra-hochauflösenden Sedimentprofilen aus dem Europäischen Nordmeer. Institut für Geowissenschaften, Christian-Albrechts-Universität, Kiel, Kiel, Germany.	https://doi.org/10.2312/reports-ifg.1999.9	Cibicidoides pachyderma	Cibicidoides pachyderma (Rzehak, 1886)	112884 (urn:lsid:marinespecies.org:taxname:112884)	112884	lsid:marinespecies.org:taxname:112884
PS2644-5	1	18.1925		C.pachy	3.48	3.48	2.5224	-0.1407	0.81	0.81	Voelker (1999)	Voelker, A.H.L., 1999. Zur Deutung der Dansgaard-Oeschger Ereignisse in ultra-hochauflösenden Sedimentprofilen aus dem Europäischen Nordmeer. Institut für Geowissenschaften, Christian-Albrechts-Universität, Kiel, Kiel, Germany.	https://doi.org/10.2312/reports-ifg.1999.9	Cibicidoides pachyderma	Cibicidoides pachyderma (Rzehak, 1886)	112884 (urn:lsid:marinespecies.org:taxname:112884)	112884	lsid:marinespecies.org:taxname:112884
PS2644-5	1.05	18.655		C.pachy	3.42	3.42	2.4513	-0.1407	0.65	0.65	Voelker (1999)	Voelker, A.H.L., 1999. Zur Deutung der Dansgaard-Oeschger Ereignisse in ultra-hochauflösenden Sedimentprofilen aus dem Europäischen Nordmeer. Institut für Geowissenschaften, Christian-Albrechts-Universität, Kiel, Kiel, Germany.	https://doi.org/10.2312/reports-ifg.1999.9	Cibicidoides pachyderma	Cibicidoides pachyderma (Rzehak, 1886)	112884 (urn:lsid:marinespecies.org:taxname:112884)	112884	lsid:marinespecies.org:taxname:112884
PS2644-5	1.1	19.24	LGM	C.pachy	3.19	3.19	2.1961	-0.1407	0.83	0.83	Voelker (1999)	Voelker, A.H.L., 1999. Zur Deutung der Dansgaard-Oeschger Ereignisse in ultra-hochauflösenden Sedimentprofilen aus dem Europäischen Nordmeer. Institut für Geowissenschaften, Christian-Albrechts-Universität, Kiel, Kiel, Germany.	https://doi.org/10.2312/reports-ifg.1999.9	Cibicidoides pachyderma	Cibicidoides pachyderma (Rzehak, 1886)	112884 (urn:lsid:marinespecies.org:taxname:112884)	112884	lsid:marinespecies.org:taxname:112884
PS2644-5	1.1	19.24	LGM	C.pachy	3.4	3.4	2.4061	-0.1407	0.85	0.85	Voelker (1999)	Voelker, A.H.L., 1999. Zur Deutung der Dansgaard-Oeschger Ereignisse in ultra-hochauflösenden Sedimentprofilen aus dem Europäischen Nordmeer. Institut für Geowissenschaften, Christian-Albrechts-Universität, Kiel, Kiel, Germany.	https://doi.org/10.2312/reports-ifg.1999.9	Cibicidoides pachyderma	Cibicidoides pachyderma (Rzehak, 1886)	112884 (urn:lsid:marinespecies.org:taxname:112884)	112884	lsid:marinespecies.org:taxname:112884
MD95-2010	0.005	10.31		C.ter	4.21	3.57	3.2323	0.0981	-0.03	1.47	Dokken & Jansen (1999)	Dokken, T.M., Jansen, E., 1999. Rapid changes in the mechanism of ocean convection during the last glacial period. Nature 401, 458–461. https://doi.org/10.1038/46753	https://doi.org/10.1038/46753	Cassidulina teretis	Cassidulina teretis Tappan, 1951	113085 (urn:lsid:marinespecies.org:taxname:113085)	113085	lsid:marinespecies.org:taxname:113085
MD95-2010	0.025	10.41		C.ter	4.17	3.53	3.1816	0.0981	0.01	1.51	Dokken & Jansen (1999)	Dokken, T.M., Jansen, E., 1999. Rapid changes in the mechanism of ocean convection during the last glacial period. Nature 401, 458–461. https://doi.org/10.1038/46753	https://doi.org/10.1038/46753	Cassidulina teretis	Cassidulina teretis Tappan, 1951	113085 (urn:lsid:marinespecies.org:taxname:113085)	113085	lsid:marinespecies.org:taxname:113085
MD95-2010	0.035	10.46		C.ter	4.15	3.51	3.1562	0.0981	-0.04	1.46	Dokken & Jansen (1999)	Dokken, T.M., Jansen, E., 1999. Rapid changes in the mechanism of ocean convection during the last glacial period. Nature 401, 458–461. https://doi.org/10.1038/46753	https://doi.org/10.1038/46753	Cassidulina teretis	Cassidulina teretis Tappan, 1951	113085 (urn:lsid:marinespecies.org:taxname:113085)	113085	lsid:marinespecies.org:taxname:113085
MD95-2010	0.045	10.51		C.ter	4.05	3.41	3.0507	0.0981	-0.11	1.39	Dokken & Jansen (1999)	Dokken, T.M., Jansen, E., 1999. Rapid changes in the mechanism of ocean convection during the last glacial period. Nature 401, 458–461. https://doi.org/10.1038/46753	https://doi.org/10.1038/46753	Cassidulina teretis	Cassidulina teretis Tappan, 1951	113085 (urn:lsid:marinespecies.org:taxname:113085)	113085	lsid:marinespecies.org:taxname:113085
MD95-2010	0.055	10.56		C.ter	4.16	3.52	3.1549	0.0981	0.06	1.56	Dokken & Jansen (1999)	Dokken, T.M., Jansen, E., 1999. Rapid changes in the mechanism of ocean convection during the last glacial period. Nature 401, 458–461. https://doi.org/10.1038/46753	https://doi.org/10.1038/46753	Cassidulina teretis	Cassidulina teretis Tappan, 1951	113085 (urn:lsid:marinespecies.org:taxname:113085)	113085	lsid:marinespecies.org:taxname:113085
MD95-2010	0.075	10.66		C.ter	4.02	3.38	3.0022	0.0981	-0.04	1.46	Dokken & Jansen (1999)	Dokken, T.M., Jansen, E., 1999. Rapid changes in the mechanism of ocean convection during the last glacial period. Nature 401, 458–461. https://doi.org/10.1038/46753	https://doi.org/10.1038/46753	Cassidulina teretis	Cassidulina teretis Tappan, 1951	113085 (urn:lsid:marinespecies.org:taxname:113085)	113085	lsid:marinespecies.org:taxname:113085
MD95-2010	0.085	10.71		C.ter	4.23	3.59	3.2052	0.0981	-0.14	1.36	Dokken & Jansen (1999)	Dokken, T.M., Jansen, E., 1999. Rapid changes in the mechanism of ocean convection during the last glacial period. Nature 401, 458–461. https://doi.org/10.1038/46753	https://doi.org/10.1038/46753	Cassidulina teretis	Cassidulina teretis Tappan, 1951	113085 (urn:lsid:marinespecies.org:taxname:113085)	113085	lsid:marinespecies.org:taxname:113085
MD95-2010	0.095	10.76		C.ter	4.24	3.6	3.208	0.0981	-0.04	1.46	Dokken & Jansen (1999)	Dokken, T.M., Jansen, E., 1999. Rapid changes in the mechanism of ocean convection during the last glacial period. Nature 401, 458–461. https://doi.org/10.1038/46753	https://doi.org/10.1038/46753	Cassidulina teretis	Cassidulina teretis Tappan, 1951	113085 (urn:lsid:marinespecies.org:taxname:113085)	113085	lsid:marinespecies.org:taxname:113085
MD95-2010	0.105	10.8		C.ter	3.95	3.31	2.9121	0.0981	0	1.5	Dokken & Jansen (1999)	Dokken, T.M., Jansen, E., 1999. Rapid changes in the mechanism of ocean convection during the last glacial period. Nature 401, 458–461. https://doi.org/10.1038/46753	https://doi.org/10.1038/46753	Cassidulina teretis	Cassidulina teretis Tappan, 1951	113085 (urn:lsid:marinespecies.org:taxname:113085)	113085	lsid:marinespecies.org:taxname:113085
MD95-2010	0.125	10.9		C.ter	4.08	3.44	3.0267	0.0981	-0.11	1.39	Dokken & Jansen (1999)	Dokken, T.M., Jansen, E., 1999. Rapid changes in the mechanism of ocean convection during the last glacial period. Nature 401, 458–461. https://doi.org/10.1038/46753	https://doi.org/10.1038/46753	Cassidulina teretis	Cassidulina teretis Tappan, 1951	113085 (urn:lsid:marinespecies.org:taxname:113085)	113085	lsid:marinespecies.org:taxname:113085
MD95-2010	0.135	10.95		C.ter	4.16	3.52	3.0989	0.0981	0.04	1.54	Dokken & Jansen (1999)	Dokken, T.M., Jansen, E., 1999. Rapid changes in the mechanism of ocean convection during the last glacial period. Nature 401, 458–461. https://doi.org/10.1038/46753	https://doi.org/10.1038/46753	Cassidulina teretis	Cassidulina teretis Tappan, 1951	113085 (urn:lsid:marinespecies.org:taxname:113085)	113085	lsid:marinespecies.org:taxname:113085
MD95-2010	0.155	11.05		C.ter	4.03	3.39	2.9529	0.0981	-0.03	1.47	Dokken & Jansen (1999)	Dokken, T.M., Jansen, E., 1999. Rapid changes in the mechanism of ocean convection during the last glacial period. Nature 401, 458–461. https://doi.org/10.1038/46753	https://doi.org/10.1038/46753	Cassidulina teretis	Cassidulina teretis Tappan, 1951	113085 (urn:lsid:marinespecies.org:taxname:113085)	113085	lsid:marinespecies.org:taxname:113085
MD95-2010	0.165	11.1		C.ter	4.15	3.51	3.0651	0.0981	-0.01	1.49	Dokken & Jansen (1999)	Dokken, T.M., Jansen, E., 1999. Rapid changes in the mechanism of ocean convection during the last glacial period. Nature 401, 458–461. https://doi.org/10.1038/46753	https://doi.org/10.1038/46753	Cassidulina teretis	Cassidulina teretis Tappan, 1951	113085 (urn:lsid:marinespecies.org:taxname:113085)	113085	lsid:marinespecies.org:taxname:113085
MD95-2010	0.185	11.2		C.ter	3.71	3.07	2.6114	0.0981	-0.16	1.34	Dokken & Jansen (1999)	Dokken, T.M., Jansen, E., 1999. Rapid changes in the mechanism of ocean convection during the last glacial period. Nature 401, 458–461. https://doi.org/10.1038/46753	https://doi.org/10.1038/46753	Cassidulina teretis	Cassidulina teretis Tappan, 1951	113085 (urn:lsid:marinespecies.org:taxname:113085)	113085	lsid:marinespecies.org:taxname:113085
MD95-2010	0.195	11.25		C.ter	4.14	3.5	3.0363	0.0981	-0.08	1.42	Dokken & Jansen (1999)	Dokken, T.M., Jansen, E., 1999. Rapid changes in the mechanism of ocean convection during the last glacial period. Nature 401, 458–461. https://doi.org/10.1038/46753	https://doi.org/10.1038/46753	Cassidulina teretis	Cassidulina teretis Tappan, 1951	113085 (urn:lsid:marinespecies.org:taxname:113085)	113085	lsid:marinespecies.org:taxname:113085
MD95-2010	0.205	11.29		C.ter	3.76	3.12	2.6529	0.0981	-0.45	1.05	Dokken & Jansen (1999)	Dokken, T.M., Jansen, E., 1999. Rapid changes in the mechanism of ocean convection during the last glacial period. Nature 401, 458–461. https://doi.org/10.1038/46753	https://doi.org/10.1038/46753	Cassidulina teretis	Cassidulina teretis Tappan, 1951	113085 (urn:lsid:marinespecies.org:taxname:113085)	113085	lsid:marinespecies.org:taxname:113085
MD95-2010	0.225	11.39		C.ter	4	3.36	2.8863	0.0981	-0.26	1.24	Dokken & Jansen (1999)	Dokken, T.M., Jansen, E., 1999. Rapid changes in the mechanism of ocean convection during the last glacial period. Nature 401, 458–461. https://doi.org/10.1038/46753	https://doi.org/10.1038/46753	Cassidulina teretis	Cassidulina teretis Tappan, 1951	113085 (urn:lsid:marinespecies.org:taxname:113085)	113085	lsid:marinespecies.org:taxname:113085
MD95-2010	0.235	11.44		C.ter	4.48	3.84	3.364	0.0981	-0.1	1.4	Dokken & Jansen (1999)	Dokken, T.M., Jansen, E., 1999. Rapid changes in the mechanism of ocean convection during the last glacial period. Nature 401, 458–461. https://doi.org/10.1038/46753	https://doi.org/10.1038/46753	Cassidulina teretis	Cassidulina teretis Tappan, 1951	113085 (urn:lsid:marinespecies.org:taxname:113085)	113085	lsid:marinespecies.org:taxname:113085
MD95-2010	0.255	11.54		C.ter	3.95	3.31	2.8307	0.0981	-0.17	1.33	Dokken & Jansen (1999)	Dokken, T.M., Jansen, E., 1999. Rapid changes in the mechanism of ocean convection during the last glacial period. Nature 401, 458–461. https://doi.org/10.1038/46753	https://doi.org/10.1038/46753	Cassidulina teretis	Cassidulina teretis Tappan, 1951	113085 (urn:lsid:marinespecies.org:taxname:113085)	113085	lsid:marinespecies.org:taxname:113085
MD95-2010	0.275	11.64		C.ter	4.11	3.47	2.9884	0.0981	-0.26	1.24	Dokken & Jansen (1999)	Dokken, T.M., Jansen, E., 1999. Rapid changes in the mechanism of ocean convection during the last glacial period. Nature 401, 458–461. https://doi.org/10.1038/46753	https://doi.org/10.1038/46753	Cassidulina teretis	Cassidulina teretis Tappan, 1951	113085 (urn:lsid:marinespecies.org:taxname:113085)	113085	lsid:marinespecies.org:taxname:113085
MD95-2010	0.285	11.69		C.ter	4.15	3.51	3.0272	0.0981	-0.1	1.4	Dokken & Jansen (1999)	Dokken, T.M., Jansen, E., 1999. Rapid changes in the mechanism of ocean convection during the last glacial period. Nature 401, 458–461. https://doi.org/10.1038/46753	https://doi.org/10.1038/46753	Cassidulina teretis	Cassidulina teretis Tappan, 1951	113085 (urn:lsid:marinespecies.org:taxname:113085)	113085	lsid:marinespecies.org:taxname:113085
MD95-2010	0.295	11.74		C.ter	4.52	3.88	3.3961	0.0981	0.02	1.52	Dokken & Jansen (1999)	Dokken, T.M., Jansen, E., 1999. Rapid changes in the mechanism of ocean convection during the last glacial period. Nature 401, 458–461. https://doi.org/10.1038/46753	https://doi.org/10.1038/46753	Cassidulina teretis	Cassidulina teretis Tappan, 1951	113085 (urn:lsid:marinespecies.org:taxname:113085)	113085	lsid:marinespecies.org:taxname:113085
MD95-2010	0.305	11.78		C.ter	4.24	3.6	3.1153	0.0981	-0.17	1.33	Dokken & Jansen (1999)	Dokken, T.M., Jansen, E., 1999. Rapid changes in the mechanism of ocean convection during the last glacial period. Nature 401, 458–461. https://doi.org/10.1038/46753	https://doi.org/10.1038/46753	Cassidulina teretis	Cassidulina teretis Tappan, 1951	113085 (urn:lsid:marinespecies.org:taxname:113085)	113085	lsid:marinespecies.org:taxname:113085
MD95-2010	0.325	11.88		C.ter	4.65	4.01	3.5232	0.0981			Dokken & Jansen (1999)	Dokken, T.M., Jansen, E., 1999. Rapid changes in the mechanism of ocean convection during the last glacial period. Nature 401, 458–461. https://doi.org/10.1038/46753	https://doi.org/10.1038/46753	Cassidulina teretis	Cassidulina teretis Tappan, 1951	113085 (urn:lsid:marinespecies.org:taxname:113085)	113085	lsid:marinespecies.org:taxname:113085
MD95-2010	0.345	11.98		C.ter	4.74	4.1	3.6111	0.0981			Dokken & Jansen (1999)	Dokken, T.M., Jansen, E., 1999. Rapid changes in the mechanism of ocean convection during the last glacial period. Nature 401, 458–461. https://doi.org/10.1038/46753	https://doi.org/10.1038/46753	Cassidulina teretis	Cassidulina teretis Tappan, 1951	113085 (urn:lsid:marinespecies.org:taxname:113085)	113085	lsid:marinespecies.org:taxname:113085
MD95-2010	0.355	12.01		C.ter	4.13	3.49	3.0004	0.0981			Dokken & Jansen (1999)	Dokken, T.M., Jansen, E., 1999. Rapid changes in the mechanism of ocean convection during the last glacial period. Nature 401, 458–461. https://doi.org/10.1038/46753	https://doi.org/10.1038/46753	Cassidulina teretis	Cassidulina teretis Tappan, 1951	113085 (urn:lsid:marinespecies.org:taxname:113085)	113085	lsid:marinespecies.org:taxname:113085
MD95-2010	0.375	12.06		C.ter	4.95	4.31	3.8193	0.0981			Dokken & Jansen (1999)	Dokken, T.M., Jansen, E., 1999. Rapid changes in the mechanism of ocean convection during the last glacial period. Nature 401, 458–461. https://doi.org/10.1038/46753	https://doi.org/10.1038/46753	Cassidulina teretis	Cassidulina teretis Tappan, 1951	113085 (urn:lsid:marinespecies.org:taxname:113085)	113085	lsid:marinespecies.org:taxname:113085
MD95-2010	0.425	12.18		C.ter	4.04	3.4	2.9063	0.0981	-0.36	1.14	Dokken & Jansen (1999)	Dokken, T.M., Jansen, E., 1999. Rapid changes in the mechanism of ocean convection during the last glacial period. Nature 401, 458–461. https://doi.org/10.1038/46753	https://doi.org/10.1038/46753	Cassidulina teretis	Cassidulina teretis Tappan, 1951	113085 (urn:lsid:marinespecies.org:taxname:113085)	113085	lsid:marinespecies.org:taxname:113085
MD95-2010	0.455	12.26		C.ter	4.32	3.68	3.1833	0.0981	-0.66	0.84	Dokken & Jansen (1999)	Dokken, T.M., Jansen, E., 1999. Rapid changes in the mechanism of ocean convection during the last glacial period. Nature 401, 458–461. https://doi.org/10.1038/46753	https://doi.org/10.1038/46753	Cassidulina teretis	Cassidulina teretis Tappan, 1951	113085 (urn:lsid:marinespecies.org:taxname:113085)	113085	lsid:marinespecies.org:taxname:113085
MD95-2010	0.485	12.33		C.ter	4.64	4	3.4998	0.0981	-0.6	0.9	Dokken & Jansen (1999)	Dokken, T.M., Jansen, E., 1999. Rapid changes in the mechanism of ocean convection during the last glacial period. Nature 401, 458–461. https://doi.org/10.1038/46753	https://doi.org/10.1038/46753	Cassidulina teretis	Cassidulina teretis Tappan, 1951	113085 (urn:lsid:marinespecies.org:taxname:113085)	113085	lsid:marinespecies.org:taxname:113085
MD95-2010	0.505	12.38		C.ter	4.11	3.47	2.9663	0.0981	-0.44	1.06	Dokken & Jansen (1999)	Dokken, T.M., Jansen, E., 1999. Rapid changes in the mechanism of ocean convection during the last glacial period. Nature 401, 458–461. https://doi.org/10.1038/46753	https://doi.org/10.1038/46753	Cassidulina teretis	Cassidulina teretis Tappan, 1951	113085 (urn:lsid:marinespecies.org:taxname:113085)	113085	lsid:marinespecies.org:taxname:113085
MD95-2010	0.525	12.43		C.ter	4.23	3.59	3.0826	0.0981	-0.84	0.66	Dokken & Jansen (1999)	Dokken, T.M., Jansen, E., 1999. Rapid changes in the mechanism of ocean convection during the last glacial period. Nature 401, 458–461. https://doi.org/10.1038/46753	https://doi.org/10.1038/46753	Cassidulina teretis	Cassidulina teretis Tappan, 1951	113085 (urn:lsid:marinespecies.org:taxname:113085)	113085	lsid:marinespecies.org:taxname:113085
MD95-2010	0.545	12.48		C.ter	4.96	4.32	3.8083	0.0981	-0.65	0.85	Dokken & Jansen (1999)	Dokken, T.M., Jansen, E., 1999. Rapid changes in the mechanism of ocean convection during the last glacial period. Nature 401, 458–461. https://doi.org/10.1038/46753	https://doi.org/10.1038/46753	Cassidulina teretis	Cassidulina teretis Tappan, 1951	113085 (urn:lsid:marinespecies.org:taxname:113085)	113085	lsid:marinespecies.org:taxname:113085
MD95-2010	0.555	12.51		C.ter	4.9	4.26	3.7457	0.0981	-0.52	0.98	Dokken & Jansen (1999)	Dokken, T.M., Jansen, E., 1999. Rapid changes in the mechanism of ocean convection during the last glacial period. Nature 401, 458–461. https://doi.org/10.1038/46753	https://doi.org/10.1038/46753	Cassidulina teretis	Cassidulina teretis Tappan, 1951	113085 (urn:lsid:marinespecies.org:taxname:113085)	113085	lsid:marinespecies.org:taxname:113085
MD95-2010	0.575	12.56		C.ter	4.86	4.22	3.7013	0.0981	-0.72	0.78	Dokken & Jansen (1999)	Dokken, T.M., Jansen, E., 1999. Rapid changes in the mechanism of ocean convection during the last glacial period. Nature 401, 458–461. https://doi.org/10.1038/46753	https://doi.org/10.1038/46753	Cassidulina teretis	Cassidulina teretis Tappan, 1951	113085 (urn:lsid:marinespecies.org:taxname:113085)	113085	lsid:marinespecies.org:taxname:113085
MD95-2010	0.585	12.58		C.ter	4.83	4.19	3.6696	0.0981	-0.65	0.85	Dokken & Jansen (1999)	Dokken, T.M., Jansen, E., 1999. Rapid changes in the mechanism of ocean convection during the last glacial period. Nature 401, 458–461. https://doi.org/10.1038/46753	https://doi.org/10.1038/46753	Cassidulina teretis	Cassidulina teretis Tappan, 1951	113085 (urn:lsid:marinespecies.org:taxname:113085)	113085	lsid:marinespecies.org:taxname:113085
MD95-2010	0.595	12.61		C.ter	4.89	4.25	3.7269	0.0981	-0.66	0.84	Dokken & Jansen (1999)	Dokken, T.M., Jansen, E., 1999. Rapid changes in the mechanism of ocean convection during the last glacial period. Nature 401, 458–461. https://doi.org/10.1038/46753	https://doi.org/10.1038/46753	Cassidulina teretis	Cassidulina teretis Tappan, 1951	113085 (urn:lsid:marinespecies.org:taxname:113085)	113085	lsid:marinespecies.org:taxname:113085
MD95-2010	0.605	12.64		C.ter	4.96	4.32	3.7943	0.0981	-0.53	0.97	Dokken & Jansen (1999)	Dokken, T.M., Jansen, E., 1999. Rapid changes in the mechanism of ocean convection during the last glacial period. Nature 401, 458–461. https://doi.org/10.1038/46753	https://doi.org/10.1038/46753	Cassidulina teretis	Cassidulina teretis Tappan, 1951	113085 (urn:lsid:marinespecies.org:taxname:113085)	113085	lsid:marinespecies.org:taxname:113085
MD95-2010	0.625	12.69		C.ter	4.72	4.08	3.55	0.0981	-0.61	0.89	Dokken & Jansen (1999)	Dokken, T.M., Jansen, E., 1999. Rapid changes in the mechanism of ocean convection during the last glacial period. Nature 401, 458–461. https://doi.org/10.1038/46753	https://doi.org/10.1038/46753	Cassidulina teretis	Cassidulina teretis Tappan, 1951	113085 (urn:lsid:marinespecies.org:taxname:113085)	113085	lsid:marinespecies.org:taxname:113085
MD95-2010	0.635	12.71		C.ter	4.9	4.26	3.7282	0.0981	-0.77	0.73	Dokken & Jansen (1999)	Dokken, T.M., Jansen, E., 1999. Rapid changes in the mechanism of ocean convection during the last glacial period. Nature 401, 458–461. https://doi.org/10.1038/46753	https://doi.org/10.1038/46753	Cassidulina teretis	Cassidulina teretis Tappan, 1951	113085 (urn:lsid:marinespecies.org:taxname:113085)	113085	lsid:marinespecies.org:taxname:113085
MD95-2010	0.645	12.74		C.ter	4.9	4.26	3.7256	0.0981	-0.65	0.85	Dokken & Jansen (1999)	Dokken, T.M., Jansen, E., 1999. Rapid changes in the mechanism of ocean convection during the last glacial period. Nature 401, 458–461. https://doi.org/10.1038/46753	https://doi.org/10.1038/46753	Cassidulina teretis	Cassidulina teretis Tappan, 1951	113085 (urn:lsid:marinespecies.org:taxname:113085)	113085	lsid:marinespecies.org:taxname:113085
MD95-2010	0.655	12.76		C.ter	4.92	4.28	3.7439	0.0981	-0.69	0.81	Dokken & Jansen (1999)	Dokken, T.M., Jansen, E., 1999. Rapid changes in the mechanism of ocean convection during the last glacial period. Nature 401, 458–461. https://doi.org/10.1038/46753	https://doi.org/10.1038/46753	Cassidulina teretis	Cassidulina teretis Tappan, 1951	113085 (urn:lsid:marinespecies.org:taxname:113085)	113085	lsid:marinespecies.org:taxname:113085
MD95-2010	0.675	12.81		C.ter	4.84	4.2	3.6595	0.0981	-0.7	0.8	Dokken & Jansen (1999)	Dokken, T.M., Jansen, E., 1999. Rapid changes in the mechanism of ocean convection during the last glacial period. Nature 401, 458–461. https://doi.org/10.1038/46753	https://doi.org/10.1038/46753	Cassidulina teretis	Cassidulina teretis Tappan, 1951	113085 (urn:lsid:marinespecies.org:taxname:113085)	113085	lsid:marinespecies.org:taxname:113085
MD95-2010	0.685	12.84		C.ter	4.8	4.16	3.6169	0.0981	-0.72	0.78	Dokken & Jansen (1999)	Dokken, T.M., Jansen, E., 1999. Rapid changes in the mechanism of ocean convection during the last glacial period. Nature 401, 458–461. https://doi.org/10.1038/46753	https://doi.org/10.1038/46753	Cassidulina teretis	Cassidulina teretis Tappan, 1951	113085 (urn:lsid:marinespecies.org:taxname:113085)	113085	lsid:marinespecies.org:taxname:113085
MD95-2010	0.705	12.89		C.ter	4.84	4.2	3.6525	0.0981	-0.58	0.92	Dokken & Jansen (1999)	Dokken, T.M., Jansen, E., 1999. Rapid changes in the mechanism of ocean convection during the last glacial period. Nature 401, 458–461. https://doi.org/10.1038/46753	https://doi.org/10.1038/46753	Cassidulina teretis	Cassidulina teretis Tappan, 1951	113085 (urn:lsid:marinespecies.org:taxname:113085)	113085	lsid:marinespecies.org:taxname:113085
MD95-2010	0.725	12.94		C.ter	4.8	4.16	3.6082	0.0981	-0.7	0.8	Dokken & Jansen (1999)	Dokken, T.M., Jansen, E., 1999. Rapid changes in the mechanism of ocean convection during the last glacial period. Nature 401, 458–461. https://doi.org/10.1038/46753	https://doi.org/10.1038/46753	Cassidulina teretis	Cassidulina teretis Tappan, 1951	113085 (urn:lsid:marinespecies.org:taxname:113085)	113085	lsid:marinespecies.org:taxname:113085
MD95-2010	0.755	13.01		C.ter	5.03	4.39	3.8321	0.0981	-0.6	0.9	Dokken & Jansen (1999)	Dokken, T.M., Jansen, E., 1999. Rapid changes in the mechanism of ocean convection during the last glacial period. Nature 401, 458–461. https://doi.org/10.1038/46753	https://doi.org/10.1038/46753	Cassidulina teretis	Cassidulina teretis Tappan, 1951	113085 (urn:lsid:marinespecies.org:taxname:113085)	113085	lsid:marinespecies.org:taxname:113085
MD95-2010	0.785	13.09		C.ter	5.33	4.69	4.1251	0.0981	-0.37	1.13	Dokken & Jansen (1999)	Dokken, T.M., Jansen, E., 1999. Rapid changes in the mechanism of ocean convection during the last glacial period. Nature 401, 458–461. https://doi.org/10.1038/46753	https://doi.org/10.1038/46753	Cassidulina teretis	Cassidulina teretis Tappan, 1951	113085 (urn:lsid:marinespecies.org:taxname:113085)	113085	lsid:marinespecies.org:taxname:113085
MD95-2010	0.795	13.11		C.ter	4.98	4.34	3.7733	0.0981	-0.61	0.89	Dokken & Jansen (1999)	Dokken, T.M., Jansen, E., 1999. Rapid changes in the mechanism of ocean convection during the last glacial period. Nature 401, 458–461. https://doi.org/10.1038/46753	https://doi.org/10.1038/46753	Cassidulina teretis	Cassidulina teretis Tappan, 1951	113085 (urn:lsid:marinespecies.org:taxname:113085)	113085	lsid:marinespecies.org:taxname:113085
MD95-2010	0.805	13.14		C.ter	4.96	4.32	3.7507	0.0981	-0.59	0.91	Dokken & Jansen (1999)	Dokken, T.M., Jansen, E., 1999. Rapid changes in the mechanism of ocean convection during the last glacial period. Nature 401, 458–461. https://doi.org/10.1038/46753	https://doi.org/10.1038/46753	Cassidulina teretis	Cassidulina teretis Tappan, 1951	113085 (urn:lsid:marinespecies.org:taxname:113085)	113085	lsid:marinespecies.org:taxname:113085
MD95-2010	0.815	13.16		C.ter	4.75	4.11	3.539	0.0981	-0.71	0.79	Dokken & Jansen (1999)	Dokken, T.M., Jansen, E., 1999. Rapid changes in the mechanism of ocean convection during the last glacial period. Nature 401, 458–461. https://doi.org/10.1038/46753	https://doi.org/10.1038/46753	Cassidulina teretis	Cassidulina teretis Tappan, 1951	113085 (urn:lsid:marinespecies.org:taxname:113085)	113085	lsid:marinespecies.org:taxname:113085
MD95-2010	0.825	13.19		C.ter	4.91	4.27	3.6964	0.0981	-0.58	0.92	Dokken & Jansen (1999)	Dokken, T.M., Jansen, E., 1999. Rapid changes in the mechanism of ocean convection during the last glacial period. Nature 401, 458–461. https://doi.org/10.1038/46753	https://doi.org/10.1038/46753	Cassidulina teretis	Cassidulina teretis Tappan, 1951	113085 (urn:lsid:marinespecies.org:taxname:113085)	113085	lsid:marinespecies.org:taxname:113085
MD95-2010	0.855	13.27		C.ter	4.92	4.28	3.6994	0.0981	-0.61	0.89	Dokken & Jansen (1999)	Dokken, T.M., Jansen, E., 1999. Rapid changes in the mechanism of ocean convection during the last glacial period. Nature 401, 458–461. https://doi.org/10.1038/46753	https://doi.org/10.1038/46753	Cassidulina teretis	Cassidulina teretis Tappan, 1951	113085 (urn:lsid:marinespecies.org:taxname:113085)	113085	lsid:marinespecies.org:taxname:113085
MD95-2010	0.875	13.32		C.ter	5.02	4.38	3.795	0.0981	-0.63	0.87	Dokken & Jansen (1999)	Dokken, T.M., Jansen, E., 1999. Rapid changes in the mechanism of ocean convection during the last glacial period. Nature 401, 458–461. https://doi.org/10.1038/46753	https://doi.org/10.1038/46753	Cassidulina teretis	Cassidulina teretis Tappan, 1951	113085 (urn:lsid:marinespecies.org:taxname:113085)	113085	lsid:marinespecies.org:taxname:113085
MD95-2010	0.885	13.34		C.ter	4.94	4.3	3.7133	0.0981	-0.61	0.89	Dokken & Jansen (1999)	Dokken, T.M., Jansen, E., 1999. Rapid changes in the mechanism of ocean convection during the last glacial period. Nature 401, 458–461. https://doi.org/10.1038/46753	https://doi.org/10.1038/46753	Cassidulina teretis	Cassidulina teretis Tappan, 1951	113085 (urn:lsid:marinespecies.org:taxname:113085)	113085	lsid:marinespecies.org:taxname:113085
MD95-2010	0.905	13.39		C.ter	5.15	4.51	3.9189	0.0981	-0.61	0.89	Dokken & Jansen (1999)	Dokken, T.M., Jansen, E., 1999. Rapid changes in the mechanism of ocean convection during the last glacial period. Nature 401, 458–461. https://doi.org/10.1038/46753	https://doi.org/10.1038/46753	Cassidulina teretis	Cassidulina teretis Tappan, 1951	113085 (urn:lsid:marinespecies.org:taxname:113085)	113085	lsid:marinespecies.org:taxname:113085
MD95-2010	0.925	13.44		C.ter	4.81	4.17	3.5745	0.0981	-0.7	0.8	Dokken & Jansen (1999)	Dokken, T.M., Jansen, E., 1999. Rapid changes in the mechanism of ocean convection during the last glacial period. Nature 401, 458–461. https://doi.org/10.1038/46753	https://doi.org/10.1038/46753	Cassidulina teretis	Cassidulina teretis Tappan, 1951	113085 (urn:lsid:marinespecies.org:taxname:113085)	113085	lsid:marinespecies.org:taxname:113085
MD95-2010	0.935	13.47		C.ter	5	4.36	3.7619	0.0981	-0.62	0.88	Dokken & Jansen (1999)	Dokken, T.M., Jansen, E., 1999. Rapid changes in the mechanism of ocean convection during the last glacial period. Nature 401, 458–461. https://doi.org/10.1038/46753	https://doi.org/10.1038/46753	Cassidulina teretis	Cassidulina teretis Tappan, 1951	113085 (urn:lsid:marinespecies.org:taxname:113085)	113085	lsid:marinespecies.org:taxname:113085
MD95-2010	0.945	13.49		C.ter	5.01	4.37	3.7701	0.0981	-0.7	0.8	Dokken & Jansen (1999)	Dokken, T.M., Jansen, E., 1999. Rapid changes in the mechanism of ocean convection during the last glacial period. Nature 401, 458–461. https://doi.org/10.1038/46753	https://doi.org/10.1038/46753	Cassidulina teretis	Cassidulina teretis Tappan, 1951	113085 (urn:lsid:marinespecies.org:taxname:113085)	113085	lsid:marinespecies.org:taxname:113085
MD95-2010	0.955	13.52		C.ter	5.14	4.5	3.8975	0.0981	-0.53	0.97	Dokken & Jansen (1999)	Dokken, T.M., Jansen, E., 1999. Rapid changes in the mechanism of ocean convection during the last glacial period. Nature 401, 458–461. https://doi.org/10.1038/46753	https://doi.org/10.1038/46753	Cassidulina teretis	Cassidulina teretis Tappan, 1951	113085 (urn:lsid:marinespecies.org:taxname:113085)	113085	lsid:marinespecies.org:taxname:113085
MD95-2010	0.975	13.57		C.ter	5.08	4.44	3.8332	0.0981	-0.6	0.9	Dokken & Jansen (1999)	Dokken, T.M., Jansen, E., 1999. Rapid changes in the mechanism of ocean convection during the last glacial period. Nature 401, 458–461. https://doi.org/10.1038/46753	https://doi.org/10.1038/46753	Cassidulina teretis	Cassidulina teretis Tappan, 1951	113085 (urn:lsid:marinespecies.org:taxname:113085)	113085	lsid:marinespecies.org:taxname:113085
MD95-2010	0.995	13.62		C.ter	4.93	4.29	3.6787	0.0981	-0.66	0.84	Dokken & Jansen (1999)	Dokken, T.M., Jansen, E., 1999. Rapid changes in the mechanism of ocean convection during the last glacial period. Nature 401, 458–461. https://doi.org/10.1038/46753	https://doi.org/10.1038/46753	Cassidulina teretis	Cassidulina teretis Tappan, 1951	113085 (urn:lsid:marinespecies.org:taxname:113085)	113085	lsid:marinespecies.org:taxname:113085
MD95-2010	1.005	13.64		C.ter	4.85	4.21	3.5969	0.0981	-0.73	0.77	Dokken & Jansen (1999)	Dokken, T.M., Jansen, E., 1999. Rapid changes in the mechanism of ocean convection during the last glacial period. Nature 401, 458–461. https://doi.org/10.1038/46753	https://doi.org/10.1038/46753	Cassidulina teretis	Cassidulina teretis Tappan, 1951	113085 (urn:lsid:marinespecies.org:taxname:113085)	113085	lsid:marinespecies.org:taxname:113085
MD95-2010	1.015	13.67		C.ter	4.84	4.2	3.5842	0.0981	-0.75	0.75	Dokken & Jansen (1999)	Dokken, T.M., Jansen, E., 1999. Rapid changes in the mechanism of ocean convection during the last glacial period. Nature 401, 458–461. https://doi.org/10.1038/46753	https://doi.org/10.1038/46753	Cassidulina teretis	Cassidulina teretis Tappan, 1951	113085 (urn:lsid:marinespecies.org:taxname:113085)	113085	lsid:marinespecies.org:taxname:113085
MD95-2010	1.025	13.69		C.ter	5.02	4.38	3.762	0.0981	-0.64	0.86	Dokken & Jansen (1999)	Dokken, T.M., Jansen, E., 1999. Rapid changes in the mechanism of ocean convection during the last glacial period. Nature 401, 458–461. https://doi.org/10.1038/46753	https://doi.org/10.1038/46753	Cassidulina teretis	Cassidulina teretis Tappan, 1951	113085 (urn:lsid:marinespecies.org:taxname:113085)	113085	lsid:marinespecies.org:taxname:113085
MD95-2010	1.035	13.72		C.ter	4.91	4.27	3.6486	0.0981	-0.65	0.85	Dokken & Jansen (1999)	Dokken, T.M., Jansen, E., 1999. Rapid changes in the mechanism of ocean convection during the last glacial period. Nature 401, 458–461. https://doi.org/10.1038/46753	https://doi.org/10.1038/46753	Cassidulina teretis	Cassidulina teretis Tappan, 1951	113085 (urn:lsid:marinespecies.org:taxname:113085)	113085	lsid:marinespecies.org:taxname:113085
MD95-2010	1.045	13.74		C.ter	4.93	4.29	3.6664	0.0981	-0.57	0.93	Dokken & Jansen (1999)	Dokken, T.M., Jansen, E., 1999. Rapid changes in the mechanism of ocean convection during the last glacial period. Nature 401, 458–461. https://doi.org/10.1038/46753	https://doi.org/10.1038/46753	Cassidulina teretis	Cassidulina teretis Tappan, 1951	113085 (urn:lsid:marinespecies.org:taxname:113085)	113085	lsid:marinespecies.org:taxname:113085
MD95-2010	1.055	13.77		C.ter	4.98	4.34	3.7131	0.0981	-0.47	1.03	Dokken & Jansen (1999)	Dokken, T.M., Jansen, E., 1999. Rapid changes in the mechanism of ocean convection during the last glacial period. Nature 401, 458–461. https://doi.org/10.1038/46753	https://doi.org/10.1038/46753	Cassidulina teretis	Cassidulina teretis Tappan, 1951	113085 (urn:lsid:marinespecies.org:taxname:113085)	113085	lsid:marinespecies.org:taxname:113085
MD95-2010	1.075	13.82		C.ter	4.65	4.01	3.3738	0.0981	-0.69	0.81	Dokken & Jansen (1999)	Dokken, T.M., Jansen, E., 1999. Rapid changes in the mechanism of ocean convection during the last glacial period. Nature 401, 458–461. https://doi.org/10.1038/46753	https://doi.org/10.1038/46753	Cassidulina teretis	Cassidulina teretis Tappan, 1951	113085 (urn:lsid:marinespecies.org:taxname:113085)	113085	lsid:marinespecies.org:taxname:113085
MD95-2010	1.085	13.84		C.ter	5.05	4.41	3.7701	0.0981	-0.6	0.9	Dokken & Jansen (1999)	Dokken, T.M., Jansen, E., 1999. Rapid changes in the mechanism of ocean convection during the last glacial period. Nature 401, 458–461. https://doi.org/10.1038/46753	https://doi.org/10.1038/46753	Cassidulina teretis	Cassidulina teretis Tappan, 1951	113085 (urn:lsid:marinespecies.org:taxname:113085)	113085	lsid:marinespecies.org:taxname:113085
MD95-2010	1.105	13.9		C.ter	5.2	4.56	3.907	0.0981	-0.55	0.95	Dokken & Jansen (1999)	Dokken, T.M., Jansen, E., 1999. Rapid changes in the mechanism of ocean convection during the last glacial period. Nature 401, 458–461. https://doi.org/10.1038/46753	https://doi.org/10.1038/46753	Cassidulina teretis	Cassidulina teretis Tappan, 1951	113085 (urn:lsid:marinespecies.org:taxname:113085)	113085	lsid:marinespecies.org:taxname:113085
MD95-2010	1.125	13.95		C.ter	4.62	3.98	3.314	0.0981	-0.7	0.8	Dokken & Jansen (1999)	Dokken, T.M., Jansen, E., 1999. Rapid changes in the mechanism of ocean convection during the last glacial period. Nature 401, 458–461. https://doi.org/10.1038/46753	https://doi.org/10.1038/46753	Cassidulina teretis	Cassidulina teretis Tappan, 1951	113085 (urn:lsid:marinespecies.org:taxname:113085)	113085	lsid:marinespecies.org:taxname:113085
MD95-2010	1.135	13.97		C.ter	4.97	4.33	3.6588	0.0981	-0.6	0.9	Dokken & Jansen (1999)	Dokken, T.M., Jansen, E., 1999. Rapid changes in the mechanism of ocean convection during the last glacial period. Nature 401, 458–461. https://doi.org/10.1038/46753	https://doi.org/10.1038/46753	Cassidulina teretis	Cassidulina teretis Tappan, 1951	113085 (urn:lsid:marinespecies.org:taxname:113085)	113085	lsid:marinespecies.org:taxname:113085
MD95-2010	1.155	14.02		C.ter	5.13	4.49	3.8054	0.0981	-0.57	0.93	Dokken & Jansen (1999)	Dokken, T.M., Jansen, E., 1999. Rapid changes in the mechanism of ocean convection during the last glacial period. Nature 401, 458–461. https://doi.org/10.1038/46753	https://doi.org/10.1038/46753	Cassidulina teretis	Cassidulina teretis Tappan, 1951	113085 (urn:lsid:marinespecies.org:taxname:113085)	113085	lsid:marinespecies.org:taxname:113085
MD95-2010	1.185	14.1		C.ter	4.36	3.72	3.0139	0.0981	-0.81	0.69	Dokken & Jansen (1999)	Dokken, T.M., Jansen, E., 1999. Rapid changes in the mechanism of ocean convection during the last glacial period. Nature 401, 458–461. https://doi.org/10.1038/46753	https://doi.org/10.1038/46753	Cassidulina teretis	Cassidulina teretis Tappan, 1951	113085 (urn:lsid:marinespecies.org:taxname:113085)	113085	lsid:marinespecies.org:taxname:113085
MD95-2010	1.195	14.12		C.ter	4.95	4.31	3.5985	0.0981	-0.58	0.92	Dokken & Jansen (1999)	Dokken, T.M., Jansen, E., 1999. Rapid changes in the mechanism of ocean convection during the last glacial period. Nature 401, 458–461. https://doi.org/10.1038/46753	https://doi.org/10.1038/46753	Cassidulina teretis	Cassidulina teretis Tappan, 1951	113085 (urn:lsid:marinespecies.org:taxname:113085)	113085	lsid:marinespecies.org:taxname:113085
MD95-2010	1.205	14.15		C.ter	5.06	4.42	3.7004	0.0981	-0.6	0.9	Dokken & Jansen (1999)	Dokken, T.M., Jansen, E., 1999. Rapid changes in the mechanism of ocean convection during the last glacial period. Nature 401, 458–461. https://doi.org/10.1038/46753	https://doi.org/10.1038/46753	Cassidulina teretis	Cassidulina teretis Tappan, 1951	113085 (urn:lsid:marinespecies.org:taxname:113085)	113085	lsid:marinespecies.org:taxname:113085
MD95-2010	1.215	14.17		C.ter	4.92	4.28	3.555	0.0981	-0.55	0.95	Dokken & Jansen (1999)	Dokken, T.M., Jansen, E., 1999. Rapid changes in the mechanism of ocean convection during the last glacial period. Nature 401, 458–461. https://doi.org/10.1038/46753	https://doi.org/10.1038/46753	Cassidulina teretis	Cassidulina teretis Tappan, 1951	113085 (urn:lsid:marinespecies.org:taxname:113085)	113085	lsid:marinespecies.org:taxname:113085
MD95-2010	1.225	14.2		C.ter	4.75	4.11	3.3769	0.0981	-0.52	0.98	Dokken & Jansen (1999)	Dokken, T.M., Jansen, E., 1999. Rapid changes in the mechanism of ocean convection during the last glacial period. Nature 401, 458–461. https://doi.org/10.1038/46753	https://doi.org/10.1038/46753	Cassidulina teretis	Cassidulina teretis Tappan, 1951	113085 (urn:lsid:marinespecies.org:taxname:113085)	113085	lsid:marinespecies.org:taxname:113085
MD95-2010	1.255	14.27		C.ter	4.82	4.18	3.4279	0.0981	-0.76	0.74	Dokken & Jansen (1999)	Dokken, T.M., Jansen, E., 1999. Rapid changes in the mechanism of ocean convection during the last glacial period. Nature 401, 458–461. https://doi.org/10.1038/46753	https://doi.org/10.1038/46753	Cassidulina teretis	Cassidulina teretis Tappan, 1951	113085 (urn:lsid:marinespecies.org:taxname:113085)	113085	lsid:marinespecies.org:taxname:113085
MD95-2010	1.275	14.32		C.ter	4.9	4.26	3.4944	0.0981	-0.51	0.99	Dokken & Jansen (1999)	Dokken, T.M., Jansen, E., 1999. Rapid changes in the mechanism of ocean convection during the last glacial period. Nature 401, 458–461. https://doi.org/10.1038/46753	https://doi.org/10.1038/46753	Cassidulina teretis	Cassidulina teretis Tappan, 1951	113085 (urn:lsid:marinespecies.org:taxname:113085)	113085	lsid:marinespecies.org:taxname:113085
MD95-2010	1.285	14.35		C.ter	4.95	4.31	3.5363	0.0981	-0.64	0.86	Dokken & Jansen (1999)	Dokken, T.M., Jansen, E., 1999. Rapid changes in the mechanism of ocean convection during the last glacial period. Nature 401, 458–461. https://doi.org/10.1038/46753	https://doi.org/10.1038/46753	Cassidulina teretis	Cassidulina teretis Tappan, 1951	113085 (urn:lsid:marinespecies.org:taxname:113085)	113085	lsid:marinespecies.org:taxname:113085
MD95-2010	1.305	14.4		C.ter	4.86	4.22	3.4331	0.0981	-0.7	0.8	Dokken & Jansen (1999)	Dokken, T.M., Jansen, E., 1999. Rapid changes in the mechanism of ocean convection during the last glacial period. Nature 401, 458–461. https://doi.org/10.1038/46753	https://doi.org/10.1038/46753	Cassidulina teretis	Cassidulina teretis Tappan, 1951	113085 (urn:lsid:marinespecies.org:taxname:113085)	113085	lsid:marinespecies.org:taxname:113085
MD95-2010	1.325	14.45		C.ter	3.89	3.25	2.4535	0.0981	-1.02	0.48	Dokken & Jansen (1999)	Dokken, T.M., Jansen, E., 1999. Rapid changes in the mechanism of ocean convection during the last glacial period. Nature 401, 458–461. https://doi.org/10.1038/46753	https://doi.org/10.1038/46753	Cassidulina teretis	Cassidulina teretis Tappan, 1951	113085 (urn:lsid:marinespecies.org:taxname:113085)	113085	lsid:marinespecies.org:taxname:113085
MD95-2010	1.355	14.58		C.ter	4.63	3.99	3.1864	0.0981	-0.79	0.71	Dokken & Jansen (1999)	Dokken, T.M., Jansen, E., 1999. Rapid changes in the mechanism of ocean convection during the last glacial period. Nature 401, 458–461. https://doi.org/10.1038/46753	https://doi.org/10.1038/46753	Cassidulina teretis	Cassidulina teretis Tappan, 1951	113085 (urn:lsid:marinespecies.org:taxname:113085)	113085	lsid:marinespecies.org:taxname:113085
MD95-2010	1.365	14.66	HS1	C.ter	4.46	3.82	3.0221	0.0981	-0.75	0.75	Dokken & Jansen (1999)	Dokken, T.M., Jansen, E., 1999. Rapid changes in the mechanism of ocean convection during the last glacial period. Nature 401, 458–461. https://doi.org/10.1038/46753	https://doi.org/10.1038/46753	Cassidulina teretis	Cassidulina teretis Tappan, 1951	113085 (urn:lsid:marinespecies.org:taxname:113085)	113085	lsid:marinespecies.org:taxname:113085
MD95-2010	1.375	14.75	HS1	C.ter	3.8	3.16	2.3701	0.0981	-0.99	0.51	Dokken & Jansen (1999)	Dokken, T.M., Jansen, E., 1999. Rapid changes in the mechanism of ocean convection during the last glacial period. Nature 401, 458–461. https://doi.org/10.1038/46753	https://doi.org/10.1038/46753	Cassidulina teretis	Cassidulina teretis Tappan, 1951	113085 (urn:lsid:marinespecies.org:taxname:113085)	113085	lsid:marinespecies.org:taxname:113085
MD95-2010	1.385	14.83	HS1	C.ter	4.29	3.65	2.8669	0.0981	-0.74	0.76	Dokken & Jansen (1999)	Dokken, T.M., Jansen, E., 1999. Rapid changes in the mechanism of ocean convection during the last glacial period. Nature 401, 458–461. https://doi.org/10.1038/46753	https://doi.org/10.1038/46753	Cassidulina teretis	Cassidulina teretis Tappan, 1951	113085 (urn:lsid:marinespecies.org:taxname:113085)	113085	lsid:marinespecies.org:taxname:113085
MD95-2010	1.405	14.99	HS1	C.ter	3.73	3.09	2.3121	0.0981	-0.91	0.59	Dokken & Jansen (1999)	Dokken, T.M., Jansen, E., 1999. Rapid changes in the mechanism of ocean convection during the last glacial period. Nature 401, 458–461. https://doi.org/10.1038/46753	https://doi.org/10.1038/46753	Cassidulina teretis	Cassidulina teretis Tappan, 1951	113085 (urn:lsid:marinespecies.org:taxname:113085)	113085	lsid:marinespecies.org:taxname:113085
MD95-2010	1.425	15.16	HS1	C.ter	3.61	2.97	2.18	0.0981	-1.1	0.4	Dokken & Jansen (1999)	Dokken, T.M., Jansen, E., 1999. Rapid changes in the mechanism of ocean convection during the last glacial period. Nature 401, 458–461. https://doi.org/10.1038/46753	https://doi.org/10.1038/46753	Cassidulina teretis	Cassidulina teretis Tappan, 1951	113085 (urn:lsid:marinespecies.org:taxname:113085)	113085	lsid:marinespecies.org:taxname:113085
MD95-2010	1.435	15.24	HS1	C.ter	3.57	2.93	2.1291	0.0981	-0.98	0.52	Dokken & Jansen (1999)	Dokken, T.M., Jansen, E., 1999. Rapid changes in the mechanism of ocean convection during the last glacial period. Nature 401, 458–461. https://doi.org/10.1038/46753	https://doi.org/10.1038/46753	Cassidulina teretis	Cassidulina teretis Tappan, 1951	113085 (urn:lsid:marinespecies.org:taxname:113085)	113085	lsid:marinespecies.org:taxname:113085
MD95-2010	1.455	15.4	HS1	C.ter	3.6	2.96	2.1335	0.0981	-0.95	0.55	Dokken & Jansen (1999)	Dokken, T.M., Jansen, E., 1999. Rapid changes in the mechanism of ocean convection during the last glacial period. Nature 401, 458–461. https://doi.org/10.1038/46753	https://doi.org/10.1038/46753	Cassidulina teretis	Cassidulina teretis Tappan, 1951	113085 (urn:lsid:marinespecies.org:taxname:113085)	113085	lsid:marinespecies.org:taxname:113085
MD95-2010	1.465	15.49	HS1	C.ter	3.05	2.41	1.5663	0.0981	-1.13	0.37	Dokken & Jansen (1999)	Dokken, T.M., Jansen, E., 1999. Rapid changes in the mechanism of ocean convection during the last glacial period. Nature 401, 458–461. https://doi.org/10.1038/46753	https://doi.org/10.1038/46753	Cassidulina teretis	Cassidulina teretis Tappan, 1951	113085 (urn:lsid:marinespecies.org:taxname:113085)	113085	lsid:marinespecies.org:taxname:113085
MD95-2010	1.475	15.57	HS1	C.ter	3.33	2.69	1.8327	0.0981	-1.08	0.42	Dokken & Jansen (1999)	Dokken, T.M., Jansen, E., 1999. Rapid changes in the mechanism of ocean convection during the last glacial period. Nature 401, 458–461. https://doi.org/10.1038/46753	https://doi.org/10.1038/46753	Cassidulina teretis	Cassidulina teretis Tappan, 1951	113085 (urn:lsid:marinespecies.org:taxname:113085)	113085	lsid:marinespecies.org:taxname:113085
MD95-2010	1.505	15.72	HS1	C.ter	4	3.36	2.4817	0.0981	-0.73	0.77	Dokken & Jansen (1999)	Dokken, T.M., Jansen, E., 1999. Rapid changes in the mechanism of ocean convection during the last glacial period. Nature 401, 458–461. https://doi.org/10.1038/46753	https://doi.org/10.1038/46753	Cassidulina teretis	Cassidulina teretis Tappan, 1951	113085 (urn:lsid:marinespecies.org:taxname:113085)	113085	lsid:marinespecies.org:taxname:113085
MD95-2010	1.525	15.79	HS1	C.ter	3.7	3.06	2.1727	0.0981	-0.94	0.56	Dokken & Jansen (1999)	Dokken, T.M., Jansen, E., 1999. Rapid changes in the mechanism of ocean convection during the last glacial period. Nature 401, 458–461. https://doi.org/10.1038/46753	https://doi.org/10.1038/46753	Cassidulina teretis	Cassidulina teretis Tappan, 1951	113085 (urn:lsid:marinespecies.org:taxname:113085)	113085	lsid:marinespecies.org:taxname:113085
MD95-2010	1.545	15.86	HS1	C.ter	3.5	2.86	1.9638	0.0981	-0.75	0.75	Dokken & Jansen (1999)	Dokken, T.M., Jansen, E., 1999. Rapid changes in the mechanism of ocean convection during the last glacial period. Nature 401, 458–461. https://doi.org/10.1038/46753	https://doi.org/10.1038/46753	Cassidulina teretis	Cassidulina teretis Tappan, 1951	113085 (urn:lsid:marinespecies.org:taxname:113085)	113085	lsid:marinespecies.org:taxname:113085
MD95-2010	1.555	15.9	HS1	C.ter	3	2.36	1.4589	0.0981	-1.13	0.37	Dokken & Jansen (1999)	Dokken, T.M., Jansen, E., 1999. Rapid changes in the mechanism of ocean convection during the last glacial period. Nature 401, 458–461. https://doi.org/10.1038/46753	https://doi.org/10.1038/46753	Cassidulina teretis	Cassidulina teretis Tappan, 1951	113085 (urn:lsid:marinespecies.org:taxname:113085)	113085	lsid:marinespecies.org:taxname:113085
MD95-2010	1.575	15.97	HS1	C.ter	4.08	3.44	2.5302	0.0981	-0.72	0.78	Dokken & Jansen (1999)	Dokken, T.M., Jansen, E., 1999. Rapid changes in the mechanism of ocean convection during the last glacial period. Nature 401, 458–461. https://doi.org/10.1038/46753	https://doi.org/10.1038/46753	Cassidulina teretis	Cassidulina teretis Tappan, 1951	113085 (urn:lsid:marinespecies.org:taxname:113085)	113085	lsid:marinespecies.org:taxname:113085
MD95-2010	1.605	16.08	HS1	C.ter	4.73	4.09	3.167	0.0981	-0.53	0.97	Dokken & Jansen (1999)	Dokken, T.M., Jansen, E., 1999. Rapid changes in the mechanism of ocean convection during the last glacial period. Nature 401, 458–461. https://doi.org/10.1038/46753	https://doi.org/10.1038/46753	Cassidulina teretis	Cassidulina teretis Tappan, 1951	113085 (urn:lsid:marinespecies.org:taxname:113085)	113085	lsid:marinespecies.org:taxname:113085
MD95-2010	1.625	16.15	HS1	C.ter	4.09	3.45	2.5191	0.0981	-0.56	0.94	Dokken & Jansen (1999)	Dokken, T.M., Jansen, E., 1999. Rapid changes in the mechanism of ocean convection during the last glacial period. Nature 401, 458–461. https://doi.org/10.1038/46753	https://doi.org/10.1038/46753	Cassidulina teretis	Cassidulina teretis Tappan, 1951	113085 (urn:lsid:marinespecies.org:taxname:113085)	113085	lsid:marinespecies.org:taxname:113085
MD95-2010	1.635	16.18	HS1	C.ter	4.55	3.91	2.9758	0.0981	-0.57	0.93	Dokken & Jansen (1999)	Dokken, T.M., Jansen, E., 1999. Rapid changes in the mechanism of ocean convection during the last glacial period. Nature 401, 458–461. https://doi.org/10.1038/46753	https://doi.org/10.1038/46753	Cassidulina teretis	Cassidulina teretis Tappan, 1951	113085 (urn:lsid:marinespecies.org:taxname:113085)	113085	lsid:marinespecies.org:taxname:113085
MD95-2010	1.655	16.25	HS1	C.ter	4.51	3.87	2.9287	0.0981	-0.41	1.09	Dokken & Jansen (1999)	Dokken, T.M., Jansen, E., 1999. Rapid changes in the mechanism of ocean convection during the last glacial period. Nature 401, 458–461. https://doi.org/10.1038/46753	https://doi.org/10.1038/46753	Cassidulina teretis	Cassidulina teretis Tappan, 1951	113085 (urn:lsid:marinespecies.org:taxname:113085)	113085	lsid:marinespecies.org:taxname:113085
MD95-2010	1.675	16.32	HS1	C.ter	3.94	3.3	2.352	0.0981	-0.78	0.72	Dokken & Jansen (1999)	Dokken, T.M., Jansen, E., 1999. Rapid changes in the mechanism of ocean convection during the last glacial period. Nature 401, 458–461. https://doi.org/10.1038/46753	https://doi.org/10.1038/46753	Cassidulina teretis	Cassidulina teretis Tappan, 1951	113085 (urn:lsid:marinespecies.org:taxname:113085)	113085	lsid:marinespecies.org:taxname:113085
MD95-2010	1.695	16.4	HS1	C.ter	3.45	2.81	1.855	0.0981	-1.02	0.48	Dokken & Jansen (1999)	Dokken, T.M., Jansen, E., 1999. Rapid changes in the mechanism of ocean convection during the last glacial period. Nature 401, 458–461. https://doi.org/10.1038/46753	https://doi.org/10.1038/46753	Cassidulina teretis	Cassidulina teretis Tappan, 1951	113085 (urn:lsid:marinespecies.org:taxname:113085)	113085	lsid:marinespecies.org:taxname:113085
MD95-2010	1.705	16.43	HS1	C.ter	4.5	3.86	2.9027	0.0981	-0.61	0.89	Dokken & Jansen (1999)	Dokken, T.M., Jansen, E., 1999. Rapid changes in the mechanism of ocean convection during the last glacial period. Nature 401, 458–461. https://doi.org/10.1038/46753	https://doi.org/10.1038/46753	Cassidulina teretis	Cassidulina teretis Tappan, 1951	113085 (urn:lsid:marinespecies.org:taxname:113085)	113085	lsid:marinespecies.org:taxname:113085
MD95-2010	1.735	16.54	HS1	C.ter	3.74	3.1	2.1365	0.0981	-0.89	0.61	Dokken & Jansen (1999)	Dokken, T.M., Jansen, E., 1999. Rapid changes in the mechanism of ocean convection during the last glacial period. Nature 401, 458–461. https://doi.org/10.1038/46753	https://doi.org/10.1038/46753	Cassidulina teretis	Cassidulina teretis Tappan, 1951	113085 (urn:lsid:marinespecies.org:taxname:113085)	113085	lsid:marinespecies.org:taxname:113085
MD95-2010	1.755	16.61	HS1	C.ter	4.09	3.45	2.4844	0.0981	-0.88	0.62	Dokken & Jansen (1999)	Dokken, T.M., Jansen, E., 1999. Rapid changes in the mechanism of ocean convection during the last glacial period. Nature 401, 458–461. https://doi.org/10.1038/46753	https://doi.org/10.1038/46753	Cassidulina teretis	Cassidulina teretis Tappan, 1951	113085 (urn:lsid:marinespecies.org:taxname:113085)	113085	lsid:marinespecies.org:taxname:113085
MD95-2010	1.765	16.64	HS1	C.ter	4.15	3.51	2.544	0.0981	-0.67	0.83	Dokken & Jansen (1999)	Dokken, T.M., Jansen, E., 1999. Rapid changes in the mechanism of ocean convection during the last glacial period. Nature 401, 458–461. https://doi.org/10.1038/46753	https://doi.org/10.1038/46753	Cassidulina teretis	Cassidulina teretis Tappan, 1951	113085 (urn:lsid:marinespecies.org:taxname:113085)	113085	lsid:marinespecies.org:taxname:113085
MD95-2010	1.785	16.71	HS1	C.ter	4.24	3.6	2.6335	0.0981	-0.86	0.64	Dokken & Jansen (1999)	Dokken, T.M., Jansen, E., 1999. Rapid changes in the mechanism of ocean convection during the last glacial period. Nature 401, 458–461. https://doi.org/10.1038/46753	https://doi.org/10.1038/46753	Cassidulina teretis	Cassidulina teretis Tappan, 1951	113085 (urn:lsid:marinespecies.org:taxname:113085)	113085	lsid:marinespecies.org:taxname:113085
MD95-2010	1.805	16.79	HS1	C.ter	4.35	3.71	2.7436	0.0981	-0.69	0.81	Dokken & Jansen (1999)	Dokken, T.M., Jansen, E., 1999. Rapid changes in the mechanism of ocean convection during the last glacial period. Nature 401, 458–461. https://doi.org/10.1038/46753	https://doi.org/10.1038/46753	Cassidulina teretis	Cassidulina teretis Tappan, 1951	113085 (urn:lsid:marinespecies.org:taxname:113085)	113085	lsid:marinespecies.org:taxname:113085
MD95-2010	1.815	16.82	HS1	C.ter	4.32	3.68	2.7138	0.0981	-0.56	0.94	Dokken & Jansen (1999)	Dokken, T.M., Jansen, E., 1999. Rapid changes in the mechanism of ocean convection during the last glacial period. Nature 401, 458–461. https://doi.org/10.1038/46753	https://doi.org/10.1038/46753	Cassidulina teretis	Cassidulina teretis Tappan, 1951	113085 (urn:lsid:marinespecies.org:taxname:113085)	113085	lsid:marinespecies.org:taxname:113085
MD95-2010	1.825	16.86	HS1	C.ter	4.58	3.94	2.974	0.0981	-0.6	0.9	Dokken & Jansen (1999)	Dokken, T.M., Jansen, E., 1999. Rapid changes in the mechanism of ocean convection during the last glacial period. Nature 401, 458–461. https://doi.org/10.1038/46753	https://doi.org/10.1038/46753	Cassidulina teretis	Cassidulina teretis Tappan, 1951	113085 (urn:lsid:marinespecies.org:taxname:113085)	113085	lsid:marinespecies.org:taxname:113085
MD95-2010	1.855	16.96	HS1	C.ter	4.14	3.5	2.5346	0.0981	-0.2	1.3	Dokken & Jansen (1999)	Dokken, T.M., Jansen, E., 1999. Rapid changes in the mechanism of ocean convection during the last glacial period. Nature 401, 458–461. https://doi.org/10.1038/46753	https://doi.org/10.1038/46753	Cassidulina teretis	Cassidulina teretis Tappan, 1951	113085 (urn:lsid:marinespecies.org:taxname:113085)	113085	lsid:marinespecies.org:taxname:113085
MD95-2010	1.865	17	HS1	C.ter	4.13	3.49	2.5249	0.0981	-0.72	0.78	Dokken & Jansen (1999)	Dokken, T.M., Jansen, E., 1999. Rapid changes in the mechanism of ocean convection during the last glacial period. Nature 401, 458–461. https://doi.org/10.1038/46753	https://doi.org/10.1038/46753	Cassidulina teretis	Cassidulina teretis Tappan, 1951	113085 (urn:lsid:marinespecies.org:taxname:113085)	113085	lsid:marinespecies.org:taxname:113085
MD95-2010	1.885	17.07	HS1	C.ter	4.94	4.3	3.3355	0.0981	-0.47	1.03	Dokken & Jansen (1999)	Dokken, T.M., Jansen, E., 1999. Rapid changes in the mechanism of ocean convection during the last glacial period. Nature 401, 458–461. https://doi.org/10.1038/46753	https://doi.org/10.1038/46753	Cassidulina teretis	Cassidulina teretis Tappan, 1951	113085 (urn:lsid:marinespecies.org:taxname:113085)	113085	lsid:marinespecies.org:taxname:113085
MD95-2010	1.905	17.14	HS1	C.ter	4.03	3.39	2.4261	0.0981	-0.66	0.84	Dokken & Jansen (1999)	Dokken, T.M., Jansen, E., 1999. Rapid changes in the mechanism of ocean convection during the last glacial period. Nature 401, 458–461. https://doi.org/10.1038/46753	https://doi.org/10.1038/46753	Cassidulina teretis	Cassidulina teretis Tappan, 1951	113085 (urn:lsid:marinespecies.org:taxname:113085)	113085	lsid:marinespecies.org:taxname:113085
MD95-2010	1.925	17.21	HS1	C.ter	4.76	4.12	3.1567	0.0981	-0.3	1.2	Dokken & Jansen (1999)	Dokken, T.M., Jansen, E., 1999. Rapid changes in the mechanism of ocean convection during the last glacial period. Nature 401, 458–461. https://doi.org/10.1038/46753	https://doi.org/10.1038/46753	Cassidulina teretis	Cassidulina teretis Tappan, 1951	113085 (urn:lsid:marinespecies.org:taxname:113085)	113085	lsid:marinespecies.org:taxname:113085
MD95-2010	1.935	17.25	HS1	C.ter	4.21	3.57	2.6071	0.0981	-0.71	0.79	Dokken & Jansen (1999)	Dokken, T.M., Jansen, E., 1999. Rapid changes in the mechanism of ocean convection during the last glacial period. Nature 401, 458–461. https://doi.org/10.1038/46753	https://doi.org/10.1038/46753	Cassidulina teretis	Cassidulina teretis Tappan, 1951	113085 (urn:lsid:marinespecies.org:taxname:113085)	113085	lsid:marinespecies.org:taxname:113085
MD95-2010	1.945	17.28	HS1	C.ter	5.02	4.38	3.4174	0.0981	-0.52	0.98	Dokken & Jansen (1999)	Dokken, T.M., Jansen, E., 1999. Rapid changes in the mechanism of ocean convection during the last glacial period. Nature 401, 458–461. https://doi.org/10.1038/46753	https://doi.org/10.1038/46753	Cassidulina teretis	Cassidulina teretis Tappan, 1951	113085 (urn:lsid:marinespecies.org:taxname:113085)	113085	lsid:marinespecies.org:taxname:113085
MD95-2010	1.955	17.32	HS1	C.ter	5.51	4.87	3.9077	0.0981	-0.25	1.25	Dokken & Jansen (1999)	Dokken, T.M., Jansen, E., 1999. Rapid changes in the mechanism of ocean convection during the last glacial period. Nature 401, 458–461. https://doi.org/10.1038/46753	https://doi.org/10.1038/46753	Cassidulina teretis	Cassidulina teretis Tappan, 1951	113085 (urn:lsid:marinespecies.org:taxname:113085)	113085	lsid:marinespecies.org:taxname:113085
MD95-2010	1.965	17.35	HS1	C.ter	5.44	4.8	3.838	0.0981	-0.36	1.14	Dokken & Jansen (1999)	Dokken, T.M., Jansen, E., 1999. Rapid changes in the mechanism of ocean convection during the last glacial period. Nature 401, 458–461. https://doi.org/10.1038/46753	https://doi.org/10.1038/46753	Cassidulina teretis	Cassidulina teretis Tappan, 1951	113085 (urn:lsid:marinespecies.org:taxname:113085)	113085	lsid:marinespecies.org:taxname:113085
MD95-2010	1.975	17.39	HS1	C.ter	5.29	4.65	3.6885	0.0981	-0.59	0.91	Dokken & Jansen (1999)	Dokken, T.M., Jansen, E., 1999. Rapid changes in the mechanism of ocean convection during the last glacial period. Nature 401, 458–461. https://doi.org/10.1038/46753	https://doi.org/10.1038/46753	Cassidulina teretis	Cassidulina teretis Tappan, 1951	113085 (urn:lsid:marinespecies.org:taxname:113085)	113085	lsid:marinespecies.org:taxname:113085
MD95-2010	1.985	17.42	HS1	C.ter	4.8	4.16	3.1988	0.0981	-0.73	0.77	Dokken & Jansen (1999)	Dokken, T.M., Jansen, E., 1999. Rapid changes in the mechanism of ocean convection during the last glacial period. Nature 401, 458–461. https://doi.org/10.1038/46753	https://doi.org/10.1038/46753	Cassidulina teretis	Cassidulina teretis Tappan, 1951	113085 (urn:lsid:marinespecies.org:taxname:113085)	113085	lsid:marinespecies.org:taxname:113085
MD95-2010	1.995	17.46	HS1	C.ter	5.35	4.71	3.7492	0.0981	-0.4	1.1	Dokken & Jansen (1999)	Dokken, T.M., Jansen, E., 1999. Rapid changes in the mechanism of ocean convection during the last glacial period. Nature 401, 458–461. https://doi.org/10.1038/46753	https://doi.org/10.1038/46753	Cassidulina teretis	Cassidulina teretis Tappan, 1951	113085 (urn:lsid:marinespecies.org:taxname:113085)	113085	lsid:marinespecies.org:taxname:113085
MD95-2010	2.005	17.5		C.ter	5.44	4.8	3.8396	0.0981	-0.26	1.24	Dokken & Jansen (1999)	Dokken, T.M., Jansen, E., 1999. Rapid changes in the mechanism of ocean convection during the last glacial period. Nature 401, 458–461. https://doi.org/10.1038/46753	https://doi.org/10.1038/46753	Cassidulina teretis	Cassidulina teretis Tappan, 1951	113085 (urn:lsid:marinespecies.org:taxname:113085)	113085	lsid:marinespecies.org:taxname:113085
MD95-2010	2.015	17.53		C.ter	5.31	4.67	3.7098	0.0981	-0.42	1.08	Dokken & Jansen (1999)	Dokken, T.M., Jansen, E., 1999. Rapid changes in the mechanism of ocean convection during the last glacial period. Nature 401, 458–461. https://doi.org/10.1038/46753	https://doi.org/10.1038/46753	Cassidulina teretis	Cassidulina teretis Tappan, 1951	113085 (urn:lsid:marinespecies.org:taxname:113085)	113085	lsid:marinespecies.org:taxname:113085
MD95-2010	2.025	17.57		C.ter	5.41	4.77	3.8102	0.0981	-0.46	1.04	Dokken & Jansen (1999)	Dokken, T.M., Jansen, E., 1999. Rapid changes in the mechanism of ocean convection during the last glacial period. Nature 401, 458–461. https://doi.org/10.1038/46753	https://doi.org/10.1038/46753	Cassidulina teretis	Cassidulina teretis Tappan, 1951	113085 (urn:lsid:marinespecies.org:taxname:113085)	113085	lsid:marinespecies.org:taxname:113085
MD95-2010	2.035	17.6		C.ter	4.46	3.82	2.8605	0.0981	-0.82	0.68	Dokken & Jansen (1999)	Dokken, T.M., Jansen, E., 1999. Rapid changes in the mechanism of ocean convection during the last glacial period. Nature 401, 458–461. https://doi.org/10.1038/46753	https://doi.org/10.1038/46753	Cassidulina teretis	Cassidulina teretis Tappan, 1951	113085 (urn:lsid:marinespecies.org:taxname:113085)	113085	lsid:marinespecies.org:taxname:113085
MD95-2010	2.045	17.64		C.ter	5.49	4.85	3.8908	0.0981	-0.48	1.02	Dokken & Jansen (1999)	Dokken, T.M., Jansen, E., 1999. Rapid changes in the mechanism of ocean convection during the last glacial period. Nature 401, 458–461. https://doi.org/10.1038/46753	https://doi.org/10.1038/46753	Cassidulina teretis	Cassidulina teretis Tappan, 1951	113085 (urn:lsid:marinespecies.org:taxname:113085)	113085	lsid:marinespecies.org:taxname:113085
MD95-2010	2.065	17.71		C.ter	5.12	4.48	3.5215	0.0981	-0.52	0.98	Dokken & Jansen (1999)	Dokken, T.M., Jansen, E., 1999. Rapid changes in the mechanism of ocean convection during the last glacial period. Nature 401, 458–461. https://doi.org/10.1038/46753	https://doi.org/10.1038/46753	Cassidulina teretis	Cassidulina teretis Tappan, 1951	113085 (urn:lsid:marinespecies.org:taxname:113085)	113085	lsid:marinespecies.org:taxname:113085
MD95-2010	2.075	17.74		C.ter	5.18	4.54	3.5817	0.0981	-0.73	0.77	Dokken & Jansen (1999)	Dokken, T.M., Jansen, E., 1999. Rapid changes in the mechanism of ocean convection during the last glacial period. Nature 401, 458–461. https://doi.org/10.1038/46753	https://doi.org/10.1038/46753	Cassidulina teretis	Cassidulina teretis Tappan, 1951	113085 (urn:lsid:marinespecies.org:taxname:113085)	113085	lsid:marinespecies.org:taxname:113085
MD95-2010	2.085	17.78		C.ter	4.95	4.31	3.352	0.0981	-0.66	0.84	Dokken & Jansen (1999)	Dokken, T.M., Jansen, E., 1999. Rapid changes in the mechanism of ocean convection during the last glacial period. Nature 401, 458–461. https://doi.org/10.1038/46753	https://doi.org/10.1038/46753	Cassidulina teretis	Cassidulina teretis Tappan, 1951	113085 (urn:lsid:marinespecies.org:taxname:113085)	113085	lsid:marinespecies.org:taxname:113085
MD95-2010	2.105	17.85		C.ter	5.1	4.46	3.5024	0.0981	-0.52	0.98	Dokken & Jansen (1999)	Dokken, T.M., Jansen, E., 1999. Rapid changes in the mechanism of ocean convection during the last glacial period. Nature 401, 458–461. https://doi.org/10.1038/46753	https://doi.org/10.1038/46753	Cassidulina teretis	Cassidulina teretis Tappan, 1951	113085 (urn:lsid:marinespecies.org:taxname:113085)	113085	lsid:marinespecies.org:taxname:113085
MD95-2010	2.125	17.89		C.ter	5.23	4.59	3.6326	0.0981	-0.51	0.99	Dokken & Jansen (1999)	Dokken, T.M., Jansen, E., 1999. Rapid changes in the mechanism of ocean convection during the last glacial period. Nature 401, 458–461. https://doi.org/10.1038/46753	https://doi.org/10.1038/46753	Cassidulina teretis	Cassidulina teretis Tappan, 1951	113085 (urn:lsid:marinespecies.org:taxname:113085)	113085	lsid:marinespecies.org:taxname:113085
MD95-2010	2.145	17.94		C.ter	5.04	4.4	3.4428	0.0981	-0.84	0.66	Dokken & Jansen (1999)	Dokken, T.M., Jansen, E., 1999. Rapid changes in the mechanism of ocean convection during the last glacial period. Nature 401, 458–461. https://doi.org/10.1038/46753	https://doi.org/10.1038/46753	Cassidulina teretis	Cassidulina teretis Tappan, 1951	113085 (urn:lsid:marinespecies.org:taxname:113085)	113085	lsid:marinespecies.org:taxname:113085
MD95-2010	2.155	17.96		C.ter	5.28	4.64	3.6828	0.0981	-0.54	0.96	Dokken & Jansen (1999)	Dokken, T.M., Jansen, E., 1999. Rapid changes in the mechanism of ocean convection during the last glacial period. Nature 401, 458–461. https://doi.org/10.1038/46753	https://doi.org/10.1038/46753	Cassidulina teretis	Cassidulina teretis Tappan, 1951	113085 (urn:lsid:marinespecies.org:taxname:113085)	113085	lsid:marinespecies.org:taxname:113085
MD95-2010	2.165	17.98		C.ter	5.3	4.66	3.7028	0.0981	-0.53	0.97	Dokken & Jansen (1999)	Dokken, T.M., Jansen, E., 1999. Rapid changes in the mechanism of ocean convection during the last glacial period. Nature 401, 458–461. https://doi.org/10.1038/46753	https://doi.org/10.1038/46753	Cassidulina teretis	Cassidulina teretis Tappan, 1951	113085 (urn:lsid:marinespecies.org:taxname:113085)	113085	lsid:marinespecies.org:taxname:113085
MD95-2010	2.185	18.03		C.ter	5.4	4.76	3.8029	0.0981	-0.56	0.94	Dokken & Jansen (1999)	Dokken, T.M., Jansen, E., 1999. Rapid changes in the mechanism of ocean convection during the last glacial period. Nature 401, 458–461. https://doi.org/10.1038/46753	https://doi.org/10.1038/46753	Cassidulina teretis	Cassidulina teretis Tappan, 1951	113085 (urn:lsid:marinespecies.org:taxname:113085)	113085	lsid:marinespecies.org:taxname:113085
MD95-2010	2.205	18.07		C.ter	5.52	4.88	3.9228	0.0981	-0.63	0.87	Dokken & Jansen (1999)	Dokken, T.M., Jansen, E., 1999. Rapid changes in the mechanism of ocean convection during the last glacial period. Nature 401, 458–461. https://doi.org/10.1038/46753	https://doi.org/10.1038/46753	Cassidulina teretis	Cassidulina teretis Tappan, 1951	113085 (urn:lsid:marinespecies.org:taxname:113085)	113085	lsid:marinespecies.org:taxname:113085
MD95-2010	2.235	18.14		C.ter	4.82	4.18	3.2227	0.0981	-0.97	0.53	Dokken & Jansen (1999)	Dokken, T.M., Jansen, E., 1999. Rapid changes in the mechanism of ocean convection during the last glacial period. Nature 401, 458–461. https://doi.org/10.1038/46753	https://doi.org/10.1038/46753	Cassidulina teretis	Cassidulina teretis Tappan, 1951	113085 (urn:lsid:marinespecies.org:taxname:113085)	113085	lsid:marinespecies.org:taxname:113085
MD95-2010	2.255	18.19		C.ter	5.33	4.69	3.7324	0.0981	-0.61	0.89	Dokken & Jansen (1999)	Dokken, T.M., Jansen, E., 1999. Rapid changes in the mechanism of ocean convection during the last glacial period. Nature 401, 458–461. https://doi.org/10.1038/46753	https://doi.org/10.1038/46753	Cassidulina teretis	Cassidulina teretis Tappan, 1951	113085 (urn:lsid:marinespecies.org:taxname:113085)	113085	lsid:marinespecies.org:taxname:113085
MD95-2010	2.275	18.23		C.ter	5.32	4.68	3.7221	0.0981	-0.55	0.95	Dokken & Jansen (1999)	Dokken, T.M., Jansen, E., 1999. Rapid changes in the mechanism of ocean convection during the last glacial period. Nature 401, 458–461. https://doi.org/10.1038/46753	https://doi.org/10.1038/46753	Cassidulina teretis	Cassidulina teretis Tappan, 1951	113085 (urn:lsid:marinespecies.org:taxname:113085)	113085	lsid:marinespecies.org:taxname:113085
MD95-2010	2.305	18.3		C.ter	5.35	4.71	3.7513	0.0981	-0.68	0.82	Dokken & Jansen (1999)	Dokken, T.M., Jansen, E., 1999. Rapid changes in the mechanism of ocean convection during the last glacial period. Nature 401, 458–461. https://doi.org/10.1038/46753	https://doi.org/10.1038/46753	Cassidulina teretis	Cassidulina teretis Tappan, 1951	113085 (urn:lsid:marinespecies.org:taxname:113085)	113085	lsid:marinespecies.org:taxname:113085
MD95-2010	2.325	18.34		C.ter	5.28	4.64	3.6808	0.0981	-0.61	0.89	Dokken & Jansen (1999)	Dokken, T.M., Jansen, E., 1999. Rapid changes in the mechanism of ocean convection during the last glacial period. Nature 401, 458–461. https://doi.org/10.1038/46753	https://doi.org/10.1038/46753	Cassidulina teretis	Cassidulina teretis Tappan, 1951	113085 (urn:lsid:marinespecies.org:taxname:113085)	113085	lsid:marinespecies.org:taxname:113085
MD95-2010	2.355	18.41		C.ter	5.38	4.74	3.7793	0.0981	-0.49	1.01	Dokken & Jansen (1999)	Dokken, T.M., Jansen, E., 1999. Rapid changes in the mechanism of ocean convection during the last glacial period. Nature 401, 458–461. https://doi.org/10.1038/46753	https://doi.org/10.1038/46753	Cassidulina teretis	Cassidulina teretis Tappan, 1951	113085 (urn:lsid:marinespecies.org:taxname:113085)	113085	lsid:marinespecies.org:taxname:113085
MD95-2010	2.385	18.48		C.ter	5.24	4.6	3.6375	0.0981	-0.59	0.91	Dokken & Jansen (1999)	Dokken, T.M., Jansen, E., 1999. Rapid changes in the mechanism of ocean convection during the last glacial period. Nature 401, 458–461. https://doi.org/10.1038/46753	https://doi.org/10.1038/46753	Cassidulina teretis	Cassidulina teretis Tappan, 1951	113085 (urn:lsid:marinespecies.org:taxname:113085)	113085	lsid:marinespecies.org:taxname:113085
MD95-2010	2.405	18.52		C.ter	5.45	4.81	3.8462	0.0981	-0.5	1	Dokken & Jansen (1999)	Dokken, T.M., Jansen, E., 1999. Rapid changes in the mechanism of ocean convection during the last glacial period. Nature 401, 458–461. https://doi.org/10.1038/46753	https://doi.org/10.1038/46753	Cassidulina teretis	Cassidulina teretis Tappan, 1951	113085 (urn:lsid:marinespecies.org:taxname:113085)	113085	lsid:marinespecies.org:taxname:113085
MD95-2010	2.435	18.59		C.ter	5.25	4.61	3.6438	0.0981	-0.56	0.94	Dokken & Jansen (1999)	Dokken, T.M., Jansen, E., 1999. Rapid changes in the mechanism of ocean convection during the last glacial period. Nature 401, 458–461. https://doi.org/10.1038/46753	https://doi.org/10.1038/46753	Cassidulina teretis	Cassidulina teretis Tappan, 1951	113085 (urn:lsid:marinespecies.org:taxname:113085)	113085	lsid:marinespecies.org:taxname:113085
MD95-2010	2.455	18.63		C.ter				0.0981	-0.32	1.18	Dokken & Jansen (1999)	Dokken, T.M., Jansen, E., 1999. Rapid changes in the mechanism of ocean convection during the last glacial period. Nature 401, 458–461. https://doi.org/10.1038/46753	https://doi.org/10.1038/46753	Cassidulina teretis	Cassidulina teretis Tappan, 1951	113085 (urn:lsid:marinespecies.org:taxname:113085)	113085	lsid:marinespecies.org:taxname:113085
MD95-2010	2.485	18.7		C.ter	5.14	4.5	3.5295	0.0981	-0.73	0.77	Dokken & Jansen (1999)	Dokken, T.M., Jansen, E., 1999. Rapid changes in the mechanism of ocean convection during the last glacial period. Nature 401, 458–461. https://doi.org/10.1038/46753	https://doi.org/10.1038/46753	Cassidulina teretis	Cassidulina teretis Tappan, 1951	113085 (urn:lsid:marinespecies.org:taxname:113085)	113085	lsid:marinespecies.org:taxname:113085
MD95-2010	2.505	18.74		C.ter	5.48	4.84	3.8678	0.0981	-0.44	1.06	Dokken & Jansen (1999)	Dokken, T.M., Jansen, E., 1999. Rapid changes in the mechanism of ocean convection during the last glacial period. Nature 401, 458–461. https://doi.org/10.1038/46753	https://doi.org/10.1038/46753	Cassidulina teretis	Cassidulina teretis Tappan, 1951	113085 (urn:lsid:marinespecies.org:taxname:113085)	113085	lsid:marinespecies.org:taxname:113085
MD95-2010	2.525	18.79		C.ter	5.33	4.69	3.7157	0.0981	-0.55	0.95	Dokken & Jansen (1999)	Dokken, T.M., Jansen, E., 1999. Rapid changes in the mechanism of ocean convection during the last glacial period. Nature 401, 458–461. https://doi.org/10.1038/46753	https://doi.org/10.1038/46753	Cassidulina teretis	Cassidulina teretis Tappan, 1951	113085 (urn:lsid:marinespecies.org:taxname:113085)	113085	lsid:marinespecies.org:taxname:113085
MD95-2010	2.555	18.86		C.ter	5.29	4.65	3.6727	0.0981	-0.41	1.09	Dokken & Jansen (1999)	Dokken, T.M., Jansen, E., 1999. Rapid changes in the mechanism of ocean convection during the last glacial period. Nature 401, 458–461. https://doi.org/10.1038/46753	https://doi.org/10.1038/46753	Cassidulina teretis	Cassidulina teretis Tappan, 1951	113085 (urn:lsid:marinespecies.org:taxname:113085)	113085	lsid:marinespecies.org:taxname:113085
MD95-2010	2.575	18.9		C.ter	5.38	4.74	3.761	0.0981	-0.54	0.96	Dokken & Jansen (1999)	Dokken, T.M., Jansen, E., 1999. Rapid changes in the mechanism of ocean convection during the last glacial period. Nature 401, 458–461. https://doi.org/10.1038/46753	https://doi.org/10.1038/46753	Cassidulina teretis	Cassidulina teretis Tappan, 1951	113085 (urn:lsid:marinespecies.org:taxname:113085)	113085	lsid:marinespecies.org:taxname:113085
MD95-2010	2.605	18.97		C.ter	5.31	4.67	3.6879	0.0981	-0.38	1.12	Dokken & Jansen (1999)	Dokken, T.M., Jansen, E., 1999. Rapid changes in the mechanism of ocean convection during the last glacial period. Nature 401, 458–461. https://doi.org/10.1038/46753	https://doi.org/10.1038/46753	Cassidulina teretis	Cassidulina teretis Tappan, 1951	113085 (urn:lsid:marinespecies.org:taxname:113085)	113085	lsid:marinespecies.org:taxname:113085
MD95-2010	2.625	19.01	LGM	C.ter	5.22	4.58	3.5962	0.0981	-0.64	0.86	Dokken & Jansen (1999)	Dokken, T.M., Jansen, E., 1999. Rapid changes in the mechanism of ocean convection during the last glacial period. Nature 401, 458–461. https://doi.org/10.1038/46753	https://doi.org/10.1038/46753	Cassidulina teretis	Cassidulina teretis Tappan, 1951	113085 (urn:lsid:marinespecies.org:taxname:113085)	113085	lsid:marinespecies.org:taxname:113085
MD95-2010	2.655	19.08	LGM	C.ter	5.25	4.61	3.6232	0.0981	-0.43	1.07	Dokken & Jansen (1999)	Dokken, T.M., Jansen, E., 1999. Rapid changes in the mechanism of ocean convection during the last glacial period. Nature 401, 458–461. https://doi.org/10.1038/46753	https://doi.org/10.1038/46753	Cassidulina teretis	Cassidulina teretis Tappan, 1951	113085 (urn:lsid:marinespecies.org:taxname:113085)	113085	lsid:marinespecies.org:taxname:113085
MD95-2010	2.685	19.15	LGM	C.ter	5.2	4.56	3.5701	0.0981	-0.59	0.91	Dokken & Jansen (1999)	Dokken, T.M., Jansen, E., 1999. Rapid changes in the mechanism of ocean convection during the last glacial period. Nature 401, 458–461. https://doi.org/10.1038/46753	https://doi.org/10.1038/46753	Cassidulina teretis	Cassidulina teretis Tappan, 1951	113085 (urn:lsid:marinespecies.org:taxname:113085)	113085	lsid:marinespecies.org:taxname:113085
MD95-2010	2.705	19.19	LGM	C.ter	5.42	4.78	3.7884	0.0981	-0.38	1.12	Dokken & Jansen (1999)	Dokken, T.M., Jansen, E., 1999. Rapid changes in the mechanism of ocean convection during the last glacial period. Nature 401, 458–461. https://doi.org/10.1038/46753	https://doi.org/10.1038/46753	Cassidulina teretis	Cassidulina teretis Tappan, 1951	113085 (urn:lsid:marinespecies.org:taxname:113085)	113085	lsid:marinespecies.org:taxname:113085
MD95-2010	2.725	19.24	LGM	C.ter	5.38	4.74	3.7461	0.0981	-0.54	0.96	Dokken & Jansen (1999)	Dokken, T.M., Jansen, E., 1999. Rapid changes in the mechanism of ocean convection during the last glacial period. Nature 401, 458–461. https://doi.org/10.1038/46753	https://doi.org/10.1038/46753	Cassidulina teretis	Cassidulina teretis Tappan, 1951	113085 (urn:lsid:marinespecies.org:taxname:113085)	113085	lsid:marinespecies.org:taxname:113085
MD95-2010	2.745	19.28	LGM	C.ter	5.1	4.46	3.4643	0.0981	-0.72	0.78	Dokken & Jansen (1999)	Dokken, T.M., Jansen, E., 1999. Rapid changes in the mechanism of ocean convection during the last glacial period. Nature 401, 458–461. https://doi.org/10.1038/46753	https://doi.org/10.1038/46753	Cassidulina teretis	Cassidulina teretis Tappan, 1951	113085 (urn:lsid:marinespecies.org:taxname:113085)	113085	lsid:marinespecies.org:taxname:113085
MD95-2010	2.755	19.3	LGM	C.ter	5.47	4.83	3.8334	0.0981	-0.55	0.95	Dokken & Jansen (1999)	Dokken, T.M., Jansen, E., 1999. Rapid changes in the mechanism of ocean convection during the last glacial period. Nature 401, 458–461. https://doi.org/10.1038/46753	https://doi.org/10.1038/46753	Cassidulina teretis	Cassidulina teretis Tappan, 1951	113085 (urn:lsid:marinespecies.org:taxname:113085)	113085	lsid:marinespecies.org:taxname:113085
MD95-2010	2.835	19.48	LGM	C.ter	5.24	4.6	3.595	0.0981	-0.47	1.03	Dokken & Jansen (1999)	Dokken, T.M., Jansen, E., 1999. Rapid changes in the mechanism of ocean convection during the last glacial period. Nature 401, 458–461. https://doi.org/10.1038/46753	https://doi.org/10.1038/46753	Cassidulina teretis	Cassidulina teretis Tappan, 1951	113085 (urn:lsid:marinespecies.org:taxname:113085)	113085	lsid:marinespecies.org:taxname:113085
MD95-2010	2.855	19.53	LGM	C.ter	5.2	4.56	3.5525	0.0981	-0.47	1.03	Dokken & Jansen (1999)	Dokken, T.M., Jansen, E., 1999. Rapid changes in the mechanism of ocean convection during the last glacial period. Nature 401, 458–461. https://doi.org/10.1038/46753	https://doi.org/10.1038/46753	Cassidulina teretis	Cassidulina teretis Tappan, 1951	113085 (urn:lsid:marinespecies.org:taxname:113085)	113085	lsid:marinespecies.org:taxname:113085
MD95-2010	2.885	19.59	LGM	C.ter	5.12	4.48	3.4694	0.0981	-0.67	0.83	Dokken & Jansen (1999)	Dokken, T.M., Jansen, E., 1999. Rapid changes in the mechanism of ocean convection during the last glacial period. Nature 401, 458–461. https://doi.org/10.1038/46753	https://doi.org/10.1038/46753	Cassidulina teretis	Cassidulina teretis Tappan, 1951	113085 (urn:lsid:marinespecies.org:taxname:113085)	113085	lsid:marinespecies.org:taxname:113085
MD95-2010	2.905	19.64	LGM	C.ter	5.54	4.9	3.8868	0.0981	-0.49	1.01	Dokken & Jansen (1999)	Dokken, T.M., Jansen, E., 1999. Rapid changes in the mechanism of ocean convection during the last glacial period. Nature 401, 458–461. https://doi.org/10.1038/46753	https://doi.org/10.1038/46753	Cassidulina teretis	Cassidulina teretis Tappan, 1951	113085 (urn:lsid:marinespecies.org:taxname:113085)	113085	lsid:marinespecies.org:taxname:113085
MD95-2010	2.955	19.75	LGM	C.ter	5.41	4.77	3.751	0.0981	-0.32	1.18	Dokken & Jansen (1999)	Dokken, T.M., Jansen, E., 1999. Rapid changes in the mechanism of ocean convection during the last glacial period. Nature 401, 458–461. https://doi.org/10.1038/46753	https://doi.org/10.1038/46753	Cassidulina teretis	Cassidulina teretis Tappan, 1951	113085 (urn:lsid:marinespecies.org:taxname:113085)	113085	lsid:marinespecies.org:taxname:113085
MD95-2010	3.005	19.86	LGM	C.ter	5.18	4.54	3.5152	0.0981	-0.54	0.96	Dokken & Jansen (1999)	Dokken, T.M., Jansen, E., 1999. Rapid changes in the mechanism of ocean convection during the last glacial period. Nature 401, 458–461. https://doi.org/10.1038/46753	https://doi.org/10.1038/46753	Cassidulina teretis	Cassidulina teretis Tappan, 1951	113085 (urn:lsid:marinespecies.org:taxname:113085)	113085	lsid:marinespecies.org:taxname:113085
MD95-2010	3.055	19.97	LGM	C.ter	5.63	4.99	3.9596	0.0981	-0.42	1.08	Dokken & Jansen (1999)	Dokken, T.M., Jansen, E., 1999. Rapid changes in the mechanism of ocean convection during the last glacial period. Nature 401, 458–461. https://doi.org/10.1038/46753	https://doi.org/10.1038/46753	Cassidulina teretis	Cassidulina teretis Tappan, 1951	113085 (urn:lsid:marinespecies.org:taxname:113085)	113085	lsid:marinespecies.org:taxname:113085
MD95-2010	3.105	20.08	LGM	C.ter	5.19	4.55	3.5143	0.0981	-0.46	1.04	Dokken & Jansen (1999)	Dokken, T.M., Jansen, E., 1999. Rapid changes in the mechanism of ocean convection during the last glacial period. Nature 401, 458–461. https://doi.org/10.1038/46753	https://doi.org/10.1038/46753	Cassidulina teretis	Cassidulina teretis Tappan, 1951	113085 (urn:lsid:marinespecies.org:taxname:113085)	113085	lsid:marinespecies.org:taxname:113085
MD95-2010	3.155	20.2	LGM	C.ter	5.08	4.44	3.3989	0.0981	-0.63	0.87	Dokken & Jansen (1999)	Dokken, T.M., Jansen, E., 1999. Rapid changes in the mechanism of ocean convection during the last glacial period. Nature 401, 458–461. https://doi.org/10.1038/46753	https://doi.org/10.1038/46753	Cassidulina teretis	Cassidulina teretis Tappan, 1951	113085 (urn:lsid:marinespecies.org:taxname:113085)	113085	lsid:marinespecies.org:taxname:113085
MD95-2010	3.205	20.31	LGM	C.ter	5.2	4.56	3.5145	0.0981	-0.52	0.98	Dokken & Jansen (1999)	Dokken, T.M., Jansen, E., 1999. Rapid changes in the mechanism of ocean convection during the last glacial period. Nature 401, 458–461. https://doi.org/10.1038/46753	https://doi.org/10.1038/46753	Cassidulina teretis	Cassidulina teretis Tappan, 1951	113085 (urn:lsid:marinespecies.org:taxname:113085)	113085	lsid:marinespecies.org:taxname:113085
MD95-2010	3.255	20.42	LGM	C.ter	5.45	4.81	3.7615	0.0981	-0.4	1.1	Dokken & Jansen (1999)	Dokken, T.M., Jansen, E., 1999. Rapid changes in the mechanism of ocean convection during the last glacial period. Nature 401, 458–461. https://doi.org/10.1038/46753	https://doi.org/10.1038/46753	Cassidulina teretis	Cassidulina teretis Tappan, 1951	113085 (urn:lsid:marinespecies.org:taxname:113085)	113085	lsid:marinespecies.org:taxname:113085
MD95-2010	3.305	20.53	LGM	C.ter	5.41	4.77	3.7201	0.0981	-0.52	0.98	Dokken & Jansen (1999)	Dokken, T.M., Jansen, E., 1999. Rapid changes in the mechanism of ocean convection during the last glacial period. Nature 401, 458–461. https://doi.org/10.1038/46753	https://doi.org/10.1038/46753	Cassidulina teretis	Cassidulina teretis Tappan, 1951	113085 (urn:lsid:marinespecies.org:taxname:113085)	113085	lsid:marinespecies.org:taxname:113085
MD95-2010	3.355	20.64	LGM	C.ter	5.47	4.83	3.78	0.0981	-0.56	0.94	Dokken & Jansen (1999)	Dokken, T.M., Jansen, E., 1999. Rapid changes in the mechanism of ocean convection during the last glacial period. Nature 401, 458–461. https://doi.org/10.1038/46753	https://doi.org/10.1038/46753	Cassidulina teretis	Cassidulina teretis Tappan, 1951	113085 (urn:lsid:marinespecies.org:taxname:113085)	113085	lsid:marinespecies.org:taxname:113085
MD95-2010	3.405	20.75	LGM	C.ter	5.48	4.84	3.7906	0.0981	-0.46	1.04	Dokken & Jansen (1999)	Dokken, T.M., Jansen, E., 1999. Rapid changes in the mechanism of ocean convection during the last glacial period. Nature 401, 458–461. https://doi.org/10.1038/46753	https://doi.org/10.1038/46753	Cassidulina teretis	Cassidulina teretis Tappan, 1951	113085 (urn:lsid:marinespecies.org:taxname:113085)	113085	lsid:marinespecies.org:taxname:113085
MD95-2010	3.455	20.87	LGM	C.ter	5.23	4.59	3.5414	0.0981	-0.69	0.81	Dokken & Jansen (1999)	Dokken, T.M., Jansen, E., 1999. Rapid changes in the mechanism of ocean convection during the last glacial period. Nature 401, 458–461. https://doi.org/10.1038/46753	https://doi.org/10.1038/46753	Cassidulina teretis	Cassidulina teretis Tappan, 1951	113085 (urn:lsid:marinespecies.org:taxname:113085)	113085	lsid:marinespecies.org:taxname:113085
MD95-2010	3.505	20.98	LGM	C.ter	5.38	4.74	3.6923	0.0981	-0.68	0.82	Dokken & Jansen (1999)	Dokken, T.M., Jansen, E., 1999. Rapid changes in the mechanism of ocean convection during the last glacial period. Nature 401, 458–461. https://doi.org/10.1038/46753	https://doi.org/10.1038/46753	Cassidulina teretis	Cassidulina teretis Tappan, 1951	113085 (urn:lsid:marinespecies.org:taxname:113085)	113085	lsid:marinespecies.org:taxname:113085
MD95-2010	3.545	21.07	LGM	C.ter	5.36	4.72	3.673	0.0981	-0.78	0.72	Dokken & Jansen (1999)	Dokken, T.M., Jansen, E., 1999. Rapid changes in the mechanism of ocean convection during the last glacial period. Nature 401, 458–461. https://doi.org/10.1038/46753	https://doi.org/10.1038/46753	Cassidulina teretis	Cassidulina teretis Tappan, 1951	113085 (urn:lsid:marinespecies.org:taxname:113085)	113085	lsid:marinespecies.org:taxname:113085
MD95-2010	3.585	21.16	LGM	C.ter	5.29	4.65	3.6037	0.0981	-0.66	0.84	Dokken & Jansen (1999)	Dokken, T.M., Jansen, E., 1999. Rapid changes in the mechanism of ocean convection during the last glacial period. Nature 401, 458–461. https://doi.org/10.1038/46753	https://doi.org/10.1038/46753	Cassidulina teretis	Cassidulina teretis Tappan, 1951	113085 (urn:lsid:marinespecies.org:taxname:113085)	113085	lsid:marinespecies.org:taxname:113085
MD95-2010	3.605	21.2	LGM	C.ter	5.31	4.67	3.624	0.0981	-0.55	0.95	Dokken & Jansen (1999)	Dokken, T.M., Jansen, E., 1999. Rapid changes in the mechanism of ocean convection during the last glacial period. Nature 401, 458–461. https://doi.org/10.1038/46753	https://doi.org/10.1038/46753	Cassidulina teretis	Cassidulina teretis Tappan, 1951	113085 (urn:lsid:marinespecies.org:taxname:113085)	113085	lsid:marinespecies.org:taxname:113085
MD95-2010	3.625	21.25	LGM	C.ter	5.44	4.8	3.7544	0.0981	-0.64	0.86	Dokken & Jansen (1999)	Dokken, T.M., Jansen, E., 1999. Rapid changes in the mechanism of ocean convection during the last glacial period. Nature 401, 458–461. https://doi.org/10.1038/46753	https://doi.org/10.1038/46753	Cassidulina teretis	Cassidulina teretis Tappan, 1951	113085 (urn:lsid:marinespecies.org:taxname:113085)	113085	lsid:marinespecies.org:taxname:113085
MD95-2010	3.665	21.34	LGM	C.ter	5.43	4.79	3.7451	0.0981	-0.66	0.84	Dokken & Jansen (1999)	Dokken, T.M., Jansen, E., 1999. Rapid changes in the mechanism of ocean convection during the last glacial period. Nature 401, 458–461. https://doi.org/10.1038/46753	https://doi.org/10.1038/46753	Cassidulina teretis	Cassidulina teretis Tappan, 1951	113085 (urn:lsid:marinespecies.org:taxname:113085)	113085	lsid:marinespecies.org:taxname:113085
MD95-2010	3.685	21.38	LGM	C.ter	5.51	4.87	3.8255	0.0981	-0.82	0.68	Dokken & Jansen (1999)	Dokken, T.M., Jansen, E., 1999. Rapid changes in the mechanism of ocean convection during the last glacial period. Nature 401, 458–461. https://doi.org/10.1038/46753	https://doi.org/10.1038/46753	Cassidulina teretis	Cassidulina teretis Tappan, 1951	113085 (urn:lsid:marinespecies.org:taxname:113085)	113085	lsid:marinespecies.org:taxname:113085
MD95-2010	3.705	21.42	LGM	C.ter	5.39	4.75	3.7058	0.0981	-0.69	0.81	Dokken & Jansen (1999)	Dokken, T.M., Jansen, E., 1999. Rapid changes in the mechanism of ocean convection during the last glacial period. Nature 401, 458–461. https://doi.org/10.1038/46753	https://doi.org/10.1038/46753	Cassidulina teretis	Cassidulina teretis Tappan, 1951	113085 (urn:lsid:marinespecies.org:taxname:113085)	113085	lsid:marinespecies.org:taxname:113085
MD95-2010	3.745	21.51	LGM	C.ter	5.5	4.86	3.8166	0.0981	-0.68	0.82	Dokken & Jansen (1999)	Dokken, T.M., Jansen, E., 1999. Rapid changes in the mechanism of ocean convection during the last glacial period. Nature 401, 458–461. https://doi.org/10.1038/46753	https://doi.org/10.1038/46753	Cassidulina teretis	Cassidulina teretis Tappan, 1951	113085 (urn:lsid:marinespecies.org:taxname:113085)	113085	lsid:marinespecies.org:taxname:113085
MD95-2010	3.785	21.6	LGM	C.ter	5.44	4.8	3.7573	0.0981	-0.55	0.95	Dokken & Jansen (1999)	Dokken, T.M., Jansen, E., 1999. Rapid changes in the mechanism of ocean convection during the last glacial period. Nature 401, 458–461. https://doi.org/10.1038/46753	https://doi.org/10.1038/46753	Cassidulina teretis	Cassidulina teretis Tappan, 1951	113085 (urn:lsid:marinespecies.org:taxname:113085)	113085	lsid:marinespecies.org:taxname:113085
MD95-2010	3.805	21.65	LGM	C.ter	5.44	4.8	3.7577	0.0981	-0.64	0.86	Dokken & Jansen (1999)	Dokken, T.M., Jansen, E., 1999. Rapid changes in the mechanism of ocean convection during the last glacial period. Nature 401, 458–461. https://doi.org/10.1038/46753	https://doi.org/10.1038/46753	Cassidulina teretis	Cassidulina teretis Tappan, 1951	113085 (urn:lsid:marinespecies.org:taxname:113085)	113085	lsid:marinespecies.org:taxname:113085
MD95-2010	3.825	21.69	LGM	C.ter	5.39	4.75	3.708	0.0981	-0.8	0.7	Dokken & Jansen (1999)	Dokken, T.M., Jansen, E., 1999. Rapid changes in the mechanism of ocean convection during the last glacial period. Nature 401, 458–461. https://doi.org/10.1038/46753	https://doi.org/10.1038/46753	Cassidulina teretis	Cassidulina teretis Tappan, 1951	113085 (urn:lsid:marinespecies.org:taxname:113085)	113085	lsid:marinespecies.org:taxname:113085
MD95-2010	3.865	21.78	LGM	C.ter	5.36	4.72	3.6787	0.0981	-0.6	0.9	Dokken & Jansen (1999)	Dokken, T.M., Jansen, E., 1999. Rapid changes in the mechanism of ocean convection during the last glacial period. Nature 401, 458–461. https://doi.org/10.1038/46753	https://doi.org/10.1038/46753	Cassidulina teretis	Cassidulina teretis Tappan, 1951	113085 (urn:lsid:marinespecies.org:taxname:113085)	113085	lsid:marinespecies.org:taxname:113085
MD95-2010	3.905	21.87	LGM	C.ter	5.24	4.6	3.5595	0.0981	-0.65	0.85	Dokken & Jansen (1999)	Dokken, T.M., Jansen, E., 1999. Rapid changes in the mechanism of ocean convection during the last glacial period. Nature 401, 458–461. https://doi.org/10.1038/46753	https://doi.org/10.1038/46753	Cassidulina teretis	Cassidulina teretis Tappan, 1951	113085 (urn:lsid:marinespecies.org:taxname:113085)	113085	lsid:marinespecies.org:taxname:113085
MD95-2010	3.945	21.96	LGM	C.ter	5.42	4.78	3.7402	0.0981	-0.6	0.9	Dokken & Jansen (1999)	Dokken, T.M., Jansen, E., 1999. Rapid changes in the mechanism of ocean convection during the last glacial period. Nature 401, 458–461. https://doi.org/10.1038/46753	https://doi.org/10.1038/46753	Cassidulina teretis	Cassidulina teretis Tappan, 1951	113085 (urn:lsid:marinespecies.org:taxname:113085)	113085	lsid:marinespecies.org:taxname:113085
MD95-2010	3.985	22.05	LGM	C.ter	5.32	4.68	3.6409	0.0981	-0.58	0.92	Dokken & Jansen (1999)	Dokken, T.M., Jansen, E., 1999. Rapid changes in the mechanism of ocean convection during the last glacial period. Nature 401, 458–461. https://doi.org/10.1038/46753	https://doi.org/10.1038/46753	Cassidulina teretis	Cassidulina teretis Tappan, 1951	113085 (urn:lsid:marinespecies.org:taxname:113085)	113085	lsid:marinespecies.org:taxname:113085
MD95-2010	4.005	22.1	LGM	C.ter	5.23	4.59	3.5513	0.0981	-0.59	0.91	Dokken & Jansen (1999)	Dokken, T.M., Jansen, E., 1999. Rapid changes in the mechanism of ocean convection during the last glacial period. Nature 401, 458–461. https://doi.org/10.1038/46753	https://doi.org/10.1038/46753	Cassidulina teretis	Cassidulina teretis Tappan, 1951	113085 (urn:lsid:marinespecies.org:taxname:113085)	113085	lsid:marinespecies.org:taxname:113085
MD95-2010	4.025	22.14	LGM	C.ter	5.47	4.83	3.7916	0.0981	-0.5	1	Dokken & Jansen (1999)	Dokken, T.M., Jansen, E., 1999. Rapid changes in the mechanism of ocean convection during the last glacial period. Nature 401, 458–461. https://doi.org/10.1038/46753	https://doi.org/10.1038/46753	Cassidulina teretis	Cassidulina teretis Tappan, 1951	113085 (urn:lsid:marinespecies.org:taxname:113085)	113085	lsid:marinespecies.org:taxname:113085
MD95-2010	4.065	22.23	LGM	C.ter	5.35	4.71	3.6723	0.0981	-0.57	0.93	Dokken & Jansen (1999)	Dokken, T.M., Jansen, E., 1999. Rapid changes in the mechanism of ocean convection during the last glacial period. Nature 401, 458–461. https://doi.org/10.1038/46753	https://doi.org/10.1038/46753	Cassidulina teretis	Cassidulina teretis Tappan, 1951	113085 (urn:lsid:marinespecies.org:taxname:113085)	113085	lsid:marinespecies.org:taxname:113085
MD95-2010	4.105	22.32	LGM	C.ter	5.38	4.74	3.703	0.0981	-0.57	0.93	Dokken & Jansen (1999)	Dokken, T.M., Jansen, E., 1999. Rapid changes in the mechanism of ocean convection during the last glacial period. Nature 401, 458–461. https://doi.org/10.1038/46753	https://doi.org/10.1038/46753	Cassidulina teretis	Cassidulina teretis Tappan, 1951	113085 (urn:lsid:marinespecies.org:taxname:113085)	113085	lsid:marinespecies.org:taxname:113085
MD95-2010	4.185	22.5	LGM	C.ter	5.55	4.91	3.8745	0.0981	-0.48	1.02	Dokken & Jansen (1999)	Dokken, T.M., Jansen, E., 1999. Rapid changes in the mechanism of ocean convection during the last glacial period. Nature 401, 458–461. https://doi.org/10.1038/46753	https://doi.org/10.1038/46753	Cassidulina teretis	Cassidulina teretis Tappan, 1951	113085 (urn:lsid:marinespecies.org:taxname:113085)	113085	lsid:marinespecies.org:taxname:113085
MD95-2010	4.225	22.59	LGM	C.ter	5.55	4.91	3.8752	0.0981	-0.34	1.16	Dokken & Jansen (1999)	Dokken, T.M., Jansen, E., 1999. Rapid changes in the mechanism of ocean convection during the last glacial period. Nature 401, 458–461. https://doi.org/10.1038/46753	https://doi.org/10.1038/46753	Cassidulina teretis	Cassidulina teretis Tappan, 1951	113085 (urn:lsid:marinespecies.org:taxname:113085)	113085	lsid:marinespecies.org:taxname:113085
MD95-2010	4.265	22.68	LGM	C.ter	5.62	4.98	3.9459	0.0981	-0.22	1.28	Dokken & Jansen (1999)	Dokken, T.M., Jansen, E., 1999. Rapid changes in the mechanism of ocean convection during the last glacial period. Nature 401, 458–461. https://doi.org/10.1038/46753	https://doi.org/10.1038/46753	Cassidulina teretis	Cassidulina teretis Tappan, 1951	113085 (urn:lsid:marinespecies.org:taxname:113085)	113085	lsid:marinespecies.org:taxname:113085
MD95-2010	4.285	22.72	LGM	C.ter	5.26	4.62	3.5862	0.0981	-0.47	1.03	Dokken & Jansen (1999)	Dokken, T.M., Jansen, E., 1999. Rapid changes in the mechanism of ocean convection during the last glacial period. Nature 401, 458–461. https://doi.org/10.1038/46753	https://doi.org/10.1038/46753	Cassidulina teretis	Cassidulina teretis Tappan, 1951	113085 (urn:lsid:marinespecies.org:taxname:113085)	113085	lsid:marinespecies.org:taxname:113085
MD95-2010	4.305	22.77	LGM	C.ter	5.27	4.63	3.5966	0.0981	-0.51	0.99	Dokken & Jansen (1999)	Dokken, T.M., Jansen, E., 1999. Rapid changes in the mechanism of ocean convection during the last glacial period. Nature 401, 458–461. https://doi.org/10.1038/46753	https://doi.org/10.1038/46753	Cassidulina teretis	Cassidulina teretis Tappan, 1951	113085 (urn:lsid:marinespecies.org:taxname:113085)	113085	lsid:marinespecies.org:taxname:113085
MD95-2010	4.345	22.85	LGM	C.ter	5.55	4.91	3.8773	0.0981	-0.34	1.16	Dokken & Jansen (1999)	Dokken, T.M., Jansen, E., 1999. Rapid changes in the mechanism of ocean convection during the last glacial period. Nature 401, 458–461. https://doi.org/10.1038/46753	https://doi.org/10.1038/46753	Cassidulina teretis	Cassidulina teretis Tappan, 1951	113085 (urn:lsid:marinespecies.org:taxname:113085)	113085	lsid:marinespecies.org:taxname:113085
MD95-2010	4.385	22.94	LGM	C.ter	5.52	4.88	3.848	0.0981	-0.42	1.08	Dokken & Jansen (1999)	Dokken, T.M., Jansen, E., 1999. Rapid changes in the mechanism of ocean convection during the last glacial period. Nature 401, 458–461. https://doi.org/10.1038/46753	https://doi.org/10.1038/46753	Cassidulina teretis	Cassidulina teretis Tappan, 1951	113085 (urn:lsid:marinespecies.org:taxname:113085)	113085	lsid:marinespecies.org:taxname:113085
MD95-2010	4.405	22.99	LGM	C.ter	5.29	4.65	3.6184	0.0981	-0.49	1.01	Dokken & Jansen (1999)	Dokken, T.M., Jansen, E., 1999. Rapid changes in the mechanism of ocean convection during the last glacial period. Nature 401, 458–461. https://doi.org/10.1038/46753	https://doi.org/10.1038/46753	Cassidulina teretis	Cassidulina teretis Tappan, 1951	113085 (urn:lsid:marinespecies.org:taxname:113085)	113085	lsid:marinespecies.org:taxname:113085
EW9302-JPC1	0.16	7.8		C.wuel	2.702	2.702	2.618	0.226	1.245	1.245	Rasmussen et al. (2003)	Rasmussen, T.L., Oppo, D.W., Thomsen, E., Lehman, S.J., 2003. Deep sea records from the southeast Labrador Sea: Ocean circulation changes and ice-rafting events during the last 160,000 years: LABRADOR SEA DEEP SEA RECORDS. Paleoceanography 18. https://doi.org/10.1029/2001PA000736	https://doi.org/10.1029/2001PA000736	Cibicides wuellerstorfi	Cibicides wuellerstorfi (Schwager, 1866)	418063 (urn:lsid:marinespecies.org:taxname:418063)	418063	lsid:marinespecies.org:taxname:418063
EW9302-JPC1	0.24	7.952		C.wuel	2.845	2.845	2.7526	0.226	1.112	1.112	Rasmussen et al. (2003)	Rasmussen, T.L., Oppo, D.W., Thomsen, E., Lehman, S.J., 2003. Deep sea records from the southeast Labrador Sea: Ocean circulation changes and ice-rafting events during the last 160,000 years: LABRADOR SEA DEEP SEA RECORDS. Paleoceanography 18. https://doi.org/10.1029/2001PA000736	https://doi.org/10.1029/2001PA000736	Cibicides wuellerstorfi	Cibicides wuellerstorfi (Schwager, 1866)	418063 (urn:lsid:marinespecies.org:taxname:418063)	418063	lsid:marinespecies.org:taxname:418063
EW9302-JPC1	0.28	8.391		C.wuel	3.96	3.96	3.8326	0.226	-0.017	-0.017	Rasmussen et al. (2003)	Rasmussen, T.L., Oppo, D.W., Thomsen, E., Lehman, S.J., 2003. Deep sea records from the southeast Labrador Sea: Ocean circulation changes and ice-rafting events during the last 160,000 years: LABRADOR SEA DEEP SEA RECORDS. Paleoceanography 18. https://doi.org/10.1029/2001PA000736	https://doi.org/10.1029/2001PA000736	Cibicides wuellerstorfi	Cibicides wuellerstorfi (Schwager, 1866)	418063 (urn:lsid:marinespecies.org:taxname:418063)	418063	lsid:marinespecies.org:taxname:418063
EW9302-JPC1	0.32	9.182		C.wuel	3.777	3.777	3.5527	0.226	0.117	0.117	Rasmussen et al. (2003)	Rasmussen, T.L., Oppo, D.W., Thomsen, E., Lehman, S.J., 2003. Deep sea records from the southeast Labrador Sea: Ocean circulation changes and ice-rafting events during the last 160,000 years: LABRADOR SEA DEEP SEA RECORDS. Paleoceanography 18. https://doi.org/10.1029/2001PA000736	https://doi.org/10.1029/2001PA000736	Cibicides wuellerstorfi	Cibicides wuellerstorfi (Schwager, 1866)	418063 (urn:lsid:marinespecies.org:taxname:418063)	418063	lsid:marinespecies.org:taxname:418063
EW9302-JPC1	0.32	9.182		C.wuel	3.911	3.911	3.6867	0.226	0.055	0.055	Rasmussen et al. (2003)	Rasmussen, T.L., Oppo, D.W., Thomsen, E., Lehman, S.J., 2003. Deep sea records from the southeast Labrador Sea: Ocean circulation changes and ice-rafting events during the last 160,000 years: LABRADOR SEA DEEP SEA RECORDS. Paleoceanography 18. https://doi.org/10.1029/2001PA000736	https://doi.org/10.1029/2001PA000736	Cibicides wuellerstorfi	Cibicides wuellerstorfi (Schwager, 1866)	418063 (urn:lsid:marinespecies.org:taxname:418063)	418063	lsid:marinespecies.org:taxname:418063
EW9302-JPC1	0.32	9.182		C.wuel	3.759	3.759	3.5347	0.226	0.177	0.177	Rasmussen et al. (2003)	Rasmussen, T.L., Oppo, D.W., Thomsen, E., Lehman, S.J., 2003. Deep sea records from the southeast Labrador Sea: Ocean circulation changes and ice-rafting events during the last 160,000 years: LABRADOR SEA DEEP SEA RECORDS. Paleoceanography 18. https://doi.org/10.1029/2001PA000736	https://doi.org/10.1029/2001PA000736	Cibicides wuellerstorfi	Cibicides wuellerstorfi (Schwager, 1866)	418063 (urn:lsid:marinespecies.org:taxname:418063)	418063	lsid:marinespecies.org:taxname:418063
EW9302-JPC1	0.36	10.015		C.wuel	3.859	3.859	3.5524	0.226	0.031	0.031	Rasmussen et al. (2003)	Rasmussen, T.L., Oppo, D.W., Thomsen, E., Lehman, S.J., 2003. Deep sea records from the southeast Labrador Sea: Ocean circulation changes and ice-rafting events during the last 160,000 years: LABRADOR SEA DEEP SEA RECORDS. Paleoceanography 18. https://doi.org/10.1029/2001PA000736	https://doi.org/10.1029/2001PA000736	Cibicides wuellerstorfi	Cibicides wuellerstorfi (Schwager, 1866)	418063 (urn:lsid:marinespecies.org:taxname:418063)	418063	lsid:marinespecies.org:taxname:418063
EW9302-JPC1	0.4	10.848		C.wuel	4.199	4.199	3.7939	0.226	0.272	0.272	Rasmussen et al. (2003)	Rasmussen, T.L., Oppo, D.W., Thomsen, E., Lehman, S.J., 2003. Deep sea records from the southeast Labrador Sea: Ocean circulation changes and ice-rafting events during the last 160,000 years: LABRADOR SEA DEEP SEA RECORDS. Paleoceanography 18. https://doi.org/10.1029/2001PA000736	https://doi.org/10.1029/2001PA000736	Cibicides wuellerstorfi	Cibicides wuellerstorfi (Schwager, 1866)	418063 (urn:lsid:marinespecies.org:taxname:418063)	418063	lsid:marinespecies.org:taxname:418063
EW9302-JPC1	0.44	11.695		C.wuel	3.924	3.924	3.4411	0.226	-0.046	-0.046	Rasmussen et al. (2003)	Rasmussen, T.L., Oppo, D.W., Thomsen, E., Lehman, S.J., 2003. Deep sea records from the southeast Labrador Sea: Ocean circulation changes and ice-rafting events during the last 160,000 years: LABRADOR SEA DEEP SEA RECORDS. Paleoceanography 18. https://doi.org/10.1029/2001PA000736	https://doi.org/10.1029/2001PA000736	Cibicides wuellerstorfi	Cibicides wuellerstorfi (Schwager, 1866)	418063 (urn:lsid:marinespecies.org:taxname:418063)	418063	lsid:marinespecies.org:taxname:418063
EW9302-JPC1	0.72	17.25	HS1	C.wuel	4.616	4.616	3.6531	0.226	0.645	0.645	Rasmussen et al. (2003)	Rasmussen, T.L., Oppo, D.W., Thomsen, E., Lehman, S.J., 2003. Deep sea records from the southeast Labrador Sea: Ocean circulation changes and ice-rafting events during the last 160,000 years: LABRADOR SEA DEEP SEA RECORDS. Paleoceanography 18. https://doi.org/10.1029/2001PA000736	https://doi.org/10.1029/2001PA000736	Cibicides wuellerstorfi	Cibicides wuellerstorfi (Schwager, 1866)	418063 (urn:lsid:marinespecies.org:taxname:418063)	418063	lsid:marinespecies.org:taxname:418063
EW9302-JPC1	0.72	17.25	HS1	C.wuel	4.522	4.522	3.5591	0.226	0.719	0.719	Rasmussen et al. (2003)	Rasmussen, T.L., Oppo, D.W., Thomsen, E., Lehman, S.J., 2003. Deep sea records from the southeast Labrador Sea: Ocean circulation changes and ice-rafting events during the last 160,000 years: LABRADOR SEA DEEP SEA RECORDS. Paleoceanography 18. https://doi.org/10.1029/2001PA000736	https://doi.org/10.1029/2001PA000736	Cibicides wuellerstorfi	Cibicides wuellerstorfi (Schwager, 1866)	418063 (urn:lsid:marinespecies.org:taxname:418063)	418063	lsid:marinespecies.org:taxname:418063
EW9302-JPC1	0.72	17.25	HS1	C.wuel	4.53	4.53	3.5671	0.226	0.695	0.695	Rasmussen et al. (2003)	Rasmussen, T.L., Oppo, D.W., Thomsen, E., Lehman, S.J., 2003. Deep sea records from the southeast Labrador Sea: Ocean circulation changes and ice-rafting events during the last 160,000 years: LABRADOR SEA DEEP SEA RECORDS. Paleoceanography 18. https://doi.org/10.1029/2001PA000736	https://doi.org/10.1029/2001PA000736	Cibicides wuellerstorfi	Cibicides wuellerstorfi (Schwager, 1866)	418063 (urn:lsid:marinespecies.org:taxname:418063)	418063	lsid:marinespecies.org:taxname:418063
EW9302-JPC1	1.04	19.819	LGM	C.wuel	4.692	4.692	3.6693	0.226	0.618	0.618	Rasmussen et al. (2003)	Rasmussen, T.L., Oppo, D.W., Thomsen, E., Lehman, S.J., 2003. Deep sea records from the southeast Labrador Sea: Ocean circulation changes and ice-rafting events during the last 160,000 years: LABRADOR SEA DEEP SEA RECORDS. Paleoceanography 18. https://doi.org/10.1029/2001PA000736	https://doi.org/10.1029/2001PA000736	Cibicides wuellerstorfi	Cibicides wuellerstorfi (Schwager, 1866)	418063 (urn:lsid:marinespecies.org:taxname:418063)	418063	lsid:marinespecies.org:taxname:418063
EW9302-JPC1	1.6	22.195	LGM	C.wuel	4.375	4.375	3.337	0.226	0.329	0.329	Rasmussen et al. (2003)	Rasmussen, T.L., Oppo, D.W., Thomsen, E., Lehman, S.J., 2003. Deep sea records from the southeast Labrador Sea: Ocean circulation changes and ice-rafting events during the last 160,000 years: LABRADOR SEA DEEP SEA RECORDS. Paleoceanography 18. https://doi.org/10.1029/2001PA000736	https://doi.org/10.1029/2001PA000736	Cibicides wuellerstorfi	Cibicides wuellerstorfi (Schwager, 1866)	418063 (urn:lsid:marinespecies.org:taxname:418063)	418063	lsid:marinespecies.org:taxname:418063
EW9302-JPC2	0.24	15.316	HS1	C.spp	2.816	2.816	2.0054	0.226	0.39	0.39	Rasmussen et al. (2003)	Rasmussen, T.L., Oppo, D.W., Thomsen, E., Lehman, S.J., 2003. Deep sea records from the southeast Labrador Sea: Ocean circulation changes and ice-rafting events during the last 160,000 years: LABRADOR SEA DEEP SEA RECORDS. Paleoceanography 18. https://doi.org/10.1029/2001PA000736	https://doi.org/10.1029/2001PA000736	Cibicides	Cibicides Montfort, 1808	112082 (urn:lsid:marinespecies.org:taxname:112082)	112082	lsid:marinespecies.org:taxname:112082
EW9302-JPC2	0.32	16.134	HS1	C.spp	3.046	3.046	2.1169	0.226	0.447	0.447	Rasmussen et al. (2003)	Rasmussen, T.L., Oppo, D.W., Thomsen, E., Lehman, S.J., 2003. Deep sea records from the southeast Labrador Sea: Ocean circulation changes and ice-rafting events during the last 160,000 years: LABRADOR SEA DEEP SEA RECORDS. Paleoceanography 18. https://doi.org/10.1029/2001PA000736	https://doi.org/10.1029/2001PA000736	Cibicides	Cibicides Montfort, 1808	112082 (urn:lsid:marinespecies.org:taxname:112082)	112082	lsid:marinespecies.org:taxname:112082
EW9302-JPC2	0.41	17.218	HS1	C.spp	3.589	3.589	2.6258	0.226	0.527	0.527	Rasmussen et al. (2003)	Rasmussen, T.L., Oppo, D.W., Thomsen, E., Lehman, S.J., 2003. Deep sea records from the southeast Labrador Sea: Ocean circulation changes and ice-rafting events during the last 160,000 years: LABRADOR SEA DEEP SEA RECORDS. Paleoceanography 18. https://doi.org/10.1029/2001PA000736	https://doi.org/10.1029/2001PA000736	Cibicides	Cibicides Montfort, 1808	112082 (urn:lsid:marinespecies.org:taxname:112082)	112082	lsid:marinespecies.org:taxname:112082
EW9302-JPC2	0.48	18.073		C.spp	2.404	2.404	1.4468	0.226	0.357	0.357	Rasmussen et al. (2003)	Rasmussen, T.L., Oppo, D.W., Thomsen, E., Lehman, S.J., 2003. Deep sea records from the southeast Labrador Sea: Ocean circulation changes and ice-rafting events during the last 160,000 years: LABRADOR SEA DEEP SEA RECORDS. Paleoceanography 18. https://doi.org/10.1029/2001PA000736	https://doi.org/10.1029/2001PA000736	Cibicides	Cibicides Montfort, 1808	112082 (urn:lsid:marinespecies.org:taxname:112082)	112082	lsid:marinespecies.org:taxname:112082
EW9302-JPC2	0.72	20.439	LGM	C.spp	3.027	3.027	1.978	0.226	0.267	0.267	Rasmussen et al. (2003)	Rasmussen, T.L., Oppo, D.W., Thomsen, E., Lehman, S.J., 2003. Deep sea records from the southeast Labrador Sea: Ocean circulation changes and ice-rafting events during the last 160,000 years: LABRADOR SEA DEEP SEA RECORDS. Paleoceanography 18. https://doi.org/10.1029/2001PA000736	https://doi.org/10.1029/2001PA000736	Cibicides	Cibicides Montfort, 1808	112082 (urn:lsid:marinespecies.org:taxname:112082)	112082	lsid:marinespecies.org:taxname:112082
EW9302-25GGC	0.015	0.757	LH	C.wuel	2.6865	2.6865	2.6851	0.127	1.4605	1.4605	Oppo et al. (2015)	Oppo, D.W., Curry, W.B., McManus, J.F., 2015. What do benthic δ13C and δ18O data tell us about Atlantic circulation during Heinrich Stadial 1? Paleoceanography 30, 353–368. https://doi.org/10.1002/2014PA002667	https://doi.org/10.1002/2014PA002667	Cibicides wuellerstorfi	Cibicides wuellerstorfi (Schwager, 1866)	418063 (urn:lsid:marinespecies.org:taxname:418063)	418063	lsid:marinespecies.org:taxname:418063
EW9302-25GGC	0.105	1.5284	LH	C.wuel	2.6809	2.6809	2.6791	0.127	1.2636	1.2636	Oppo et al. (2015)	Oppo, D.W., Curry, W.B., McManus, J.F., 2015. What do benthic δ13C and δ18O data tell us about Atlantic circulation during Heinrich Stadial 1? Paleoceanography 30, 353–368. https://doi.org/10.1002/2014PA002667	https://doi.org/10.1002/2014PA002667	Cibicides wuellerstorfi	Cibicides wuellerstorfi (Schwager, 1866)	418063 (urn:lsid:marinespecies.org:taxname:418063)	418063	lsid:marinespecies.org:taxname:418063
EW9302-25GGC	0.305	3.2425	LH	C.wuel	2.7219	2.7219	2.7167	0.127	1.4186	1.4186	Oppo et al. (2015)	Oppo, D.W., Curry, W.B., McManus, J.F., 2015. What do benthic δ13C and δ18O data tell us about Atlantic circulation during Heinrich Stadial 1? Paleoceanography 30, 353–368. https://doi.org/10.1002/2014PA002667	https://doi.org/10.1002/2014PA002667	Cibicides wuellerstorfi	Cibicides wuellerstorfi (Schwager, 1866)	418063 (urn:lsid:marinespecies.org:taxname:418063)	418063	lsid:marinespecies.org:taxname:418063
EW9302-25GGC	0.405	4.0996	LH	C.wuel	2.6965	2.6965	2.6882	0.127	1.3615	1.3615	Oppo et al. (2015)	Oppo, D.W., Curry, W.B., McManus, J.F., 2015. What do benthic δ13C and δ18O data tell us about Atlantic circulation during Heinrich Stadial 1? Paleoceanography 30, 353–368. https://doi.org/10.1002/2014PA002667	https://doi.org/10.1002/2014PA002667	Cibicides wuellerstorfi	Cibicides wuellerstorfi (Schwager, 1866)	418063 (urn:lsid:marinespecies.org:taxname:418063)	418063	lsid:marinespecies.org:taxname:418063
EW9302-25GGC	0.605	5.8137		C.wuel	2.8639	2.8639	2.8428	0.127	1.3056	1.3056	Oppo et al. (2015)	Oppo, D.W., Curry, W.B., McManus, J.F., 2015. What do benthic δ13C and δ18O data tell us about Atlantic circulation during Heinrich Stadial 1? Paleoceanography 30, 353–368. https://doi.org/10.1002/2014PA002667	https://doi.org/10.1002/2014PA002667	Cibicides wuellerstorfi	Cibicides wuellerstorfi (Schwager, 1866)	418063 (urn:lsid:marinespecies.org:taxname:418063)	418063	lsid:marinespecies.org:taxname:418063
EW9302-25GGC	0.705	6.6708		C.wuel	2.7905	2.7905	2.7612	0.127	1.3655	1.3655	Oppo et al. (2015)	Oppo, D.W., Curry, W.B., McManus, J.F., 2015. What do benthic δ13C and δ18O data tell us about Atlantic circulation during Heinrich Stadial 1? Paleoceanography 30, 353–368. https://doi.org/10.1002/2014PA002667	https://doi.org/10.1002/2014PA002667	Cibicides wuellerstorfi	Cibicides wuellerstorfi (Schwager, 1866)	418063 (urn:lsid:marinespecies.org:taxname:418063)	418063	lsid:marinespecies.org:taxname:418063
EW9302-25GGC	1.005	9.242		C.wuel	3.0395	3.0395	2.807	0.127	0.7355	0.7355	Oppo et al. (2015)	Oppo, D.W., Curry, W.B., McManus, J.F., 2015. What do benthic δ13C and δ18O data tell us about Atlantic circulation during Heinrich Stadial 1? Paleoceanography 30, 353–368. https://doi.org/10.1002/2014PA002667	https://doi.org/10.1002/2014PA002667	Cibicides wuellerstorfi	Cibicides wuellerstorfi (Schwager, 1866)	418063 (urn:lsid:marinespecies.org:taxname:418063)	418063	lsid:marinespecies.org:taxname:418063
EW9302-25GGC	1.055	10.2176		C.wuel	2.9737	2.9737	2.6457	0.127	0.6994	0.6994	Oppo et al. (2015)	Oppo, D.W., Curry, W.B., McManus, J.F., 2015. What do benthic δ13C and δ18O data tell us about Atlantic circulation during Heinrich Stadial 1? Paleoceanography 30, 353–368. https://doi.org/10.1002/2014PA002667	https://doi.org/10.1002/2014PA002667	Cibicides wuellerstorfi	Cibicides wuellerstorfi (Schwager, 1866)	418063 (urn:lsid:marinespecies.org:taxname:418063)	418063	lsid:marinespecies.org:taxname:418063
EW9302-25GGC	1.075	10.6078		C.wuel	3.1477	3.1477	2.7767	0.127	0.8164	0.8164	Oppo et al. (2015)	Oppo, D.W., Curry, W.B., McManus, J.F., 2015. What do benthic δ13C and δ18O data tell us about Atlantic circulation during Heinrich Stadial 1? Paleoceanography 30, 353–368. https://doi.org/10.1002/2014PA002667	https://doi.org/10.1002/2014PA002667	Cibicides wuellerstorfi	Cibicides wuellerstorfi (Schwager, 1866)	418063 (urn:lsid:marinespecies.org:taxname:418063)	418063	lsid:marinespecies.org:taxname:418063
EW9302-25GGC	1.105	11.1931		C.wuel	3.0509	3.0509	2.5931	0.127	0.8276	0.8276	Oppo et al. (2015)	Oppo, D.W., Curry, W.B., McManus, J.F., 2015. What do benthic δ13C and δ18O data tell us about Atlantic circulation during Heinrich Stadial 1? Paleoceanography 30, 353–368. https://doi.org/10.1002/2014PA002667	https://doi.org/10.1002/2014PA002667	Cibicides wuellerstorfi	Cibicides wuellerstorfi (Schwager, 1866)	418063 (urn:lsid:marinespecies.org:taxname:418063)	418063	lsid:marinespecies.org:taxname:418063
EW9302-25GGC	1.135	11.7784		C.wuel	3.0474	3.0474	2.5627	0.127	0.671	0.671	Oppo et al. (2015)	Oppo, D.W., Curry, W.B., McManus, J.F., 2015. What do benthic δ13C and δ18O data tell us about Atlantic circulation during Heinrich Stadial 1? Paleoceanography 30, 353–368. https://doi.org/10.1002/2014PA002667	https://doi.org/10.1002/2014PA002667	Cibicides wuellerstorfi	Cibicides wuellerstorfi (Schwager, 1866)	418063 (urn:lsid:marinespecies.org:taxname:418063)	418063	lsid:marinespecies.org:taxname:418063
EW9302-25GGC	1.155	12.1687		C.wuel	3.1304	3.1304	2.637	0.127	0.508	0.508	Oppo et al. (2015)	Oppo, D.W., Curry, W.B., McManus, J.F., 2015. What do benthic δ13C and δ18O data tell us about Atlantic circulation during Heinrich Stadial 1? Paleoceanography 30, 353–368. https://doi.org/10.1002/2014PA002667	https://doi.org/10.1002/2014PA002667	Cibicides wuellerstorfi	Cibicides wuellerstorfi (Schwager, 1866)	418063 (urn:lsid:marinespecies.org:taxname:418063)	418063	lsid:marinespecies.org:taxname:418063
EW9302-25GGC	1.185	12.754		C.wuel	3.0557	3.0557	2.5201	0.127	0.7874	0.7874	Oppo et al. (2015)	Oppo, D.W., Curry, W.B., McManus, J.F., 2015. What do benthic δ13C and δ18O data tell us about Atlantic circulation during Heinrich Stadial 1? Paleoceanography 30, 353–368. https://doi.org/10.1002/2014PA002667	https://doi.org/10.1002/2014PA002667	Cibicides wuellerstorfi	Cibicides wuellerstorfi (Schwager, 1866)	418063 (urn:lsid:marinespecies.org:taxname:418063)	418063	lsid:marinespecies.org:taxname:418063
[truncated: 196 more rows]

## Sheet: Supplementary Table 9
Event	WM	longitude (°E)	latitude (°N)	depth (m)	mcd	age (ka)	time	d13Cb (‰)	d18Ob (‰)	CO3 (µmol/kg)	radage_batm (years)	eNd (epsilon)	species	d18Ob_ivc (‰)	d18Ob_ivc_corr (‰)	type	Reference long	URL ref	species_long	species_full	WoRMS_ID_long	WoRMS_ID	WoRMS_urn
[truncated: 1,334 more rows]

## Sheet: Supplementary Table 10
Event	longitude (°E)	latitude (°N)	location	depth (m)	d18Ob_data	data_compilation_d18Ob	data_compilation_d18Ob_DOI	d13Cb_data	data_compilation_d13Cb	data_compilation_d13Cb_DOI	CO3_data	data_compilation_CO3	data_compilation_CO3_DOI	eNd_data	data_compilation_eNd	data_compilation_eNd_DOI	radage_batm_data	data_compilation_radage_batm	data_compilation_radage_batm_DOI	SW_temp (°C)	SW_sal (PSU)	SW_O2 (µmol/kg)	SW_SiO2 (µmol/kg)	SW_NO3 (µmol/kg)	SW_PO4 (µmol/kg)	SW_LSW (%)	SW_DSOW (%)	SW_ISOW (%)	SW_MOW (%)	SW_WSDW (%)	SW_WSBW (%)	SW_NADW (%)	SW_AABW (%)	SW_lNADW (%)	SW_d18O (‰)	SW_eNd (epsilon)	SW_CO3 (µmol/kg)	SW_d13C (‰)	SW_radage_batm (years)
[truncated: 269 more rows]

[truncated: 2 more sheets: Supplementary Table 11, Supplementary Table 12]
